# Supplementary material for: Population structure and phylogenetic analysis of Vibrio cholerae non-O1/O139 by whole genome sequencing
Source: PLoS One. 2026 Mar 5;21(3):e0343306. doi: 10.1371/journal.pone.0343306 (PMC12962490; doi:10.1371/journal.pone.0343306)
Supplement: S1 Table — (XLSX) [file pone.0343306.s001.xlsx]

## Sheet: dataMeta_final - Copy
Sample name	BioSample accession
N16961	SAMN08822914
GCF_008369605.1	SAMN12572458
GCF_000709105.1	SAMN02640263
GCF_000736765.1	SAMN02693888
GCF_000736775.1	SAMN02693893
GCF_000736785.1	SAMN02693892
GCF_000736795.1	SAMN02693886
GCF_000736855.1	SAMN02693887
GCF_000736875.1	SAMN02693889
GCF_000736925.1	SAMN02693890
GCF_000736935.1	SAMN02693891
GCF_000736945.1	SAMN02693881
GCF_000737005.1	SAMN02693884
GCF_000737025.1	SAMN02693885
GCF_000788495.1	SAMN03104881
GCF_000788515.1	SAMN03104882
GCF_000788675.1	SAMN03104883
GCF_000788715.2	SAMN03104885
GCF_000788755.1	SAMN03104884
GCF_000788775.1	SAMN03104875
GCF_000961975.1	SAMN03417810
GCF_000969235.1	SAMN03248305
GCF_000969265.1	SAMN03248306
GCF_001248195.1	SAMEA889385
GCF_001248905.1	SAMEA889376
GCF_001249515.1	SAMEA889210
GCF_001250935.1	SAMEA889386
GCF_001251495.1	SAMEA889202
GCF_001251975.1	SAMEA889354
GCF_001253575.1	SAMEA889228
GCF_001254095.1	SAMEA889198
GCF_001254535.1	SAMEA889381
GCF_001259495.1	SAMEA889377
GCF_001259635.1	SAMEA889339
GCF_001259995.1	SAMEA889299
GCF_001260915.1	SAMEA889340
GCF_001292745.1	SAMEA3257723
GCF_001292785.1	SAMEA3257725
GCF_001402255.1	SAMN03488017
GCF_001402265.1	SAMN03488015
GCF_001402275.1	SAMN03488012
GCF_001402285.1	SAMN03488014
GCF_001402335.1	SAMN03488021
GCF_001402365.1	SAMN03488005
GCF_001402375.1	SAMN03488007
GCF_001402415.1	SAMN03488009
GCF_001402425.1	SAMN03488010
GCF_001402435.1	SAMN03488019
GCF_001402445.1	SAMN03488020
GCF_001402535.1	SAMN03488006
GCF_001402545.1	SAMN03488011
GCF_001402575.1	SAMN03488016
GCF_001402585.1	SAMN03488018
GCF_001402595.1	SAMN03488022
GCF_001402605.1	SAMN03488013
GCF_001402655.1	SAMN03488023
GCF_001411585.1	SAMN03488008
GCF_001471585.2	SAMN03996320
GCF_001515085.1	SAMN04376929
GCF_001515105.1	SAMN04376927
GCF_001515115.1	SAMN04376926
GCF_001515165.1	SAMN04376930
GCF_001525525.2	SAMN03996252
GCF_001543505.1	SAMN02821160
GCF_001617665.1	SAMN04364593
GCF_001637545.1	SAMN04412776
GCF_001637555.1	SAMN04413737
GCF_001637575.1	SAMN04413754
GCF_001641685.1	SAMN04417201
GCF_001641705.1	SAMN04417214
GCF_001641765.1	SAMN04419583
GCF_001718095.1	SAMN05578962
GCF_001718105.1	SAMN05578961
GCF_001729125.1	SAMN05590402
GCF_001729155.1	SAMN05590404
GCF_001729195.1	SAMN05590406
GCF_001735565.1	SAMN05361712
GCF_001743085.1	SAMN05590420
GCF_001854425.1	SAMN04168691
GCF_001857145.1	SAMN05590410
GCF_001857165.1	SAMN05590407
GCF_001857225.1	SAMN05590411
GCF_001857245.1	SAMN05590413
GCF_001857265.1	SAMN05590414
GCF_001857285.1	SAMN05590415
GCF_001857305.1	SAMN05590416
GCF_001857325.1	SAMN05590417
GCF_001857345.1	SAMN05590419
GCF_001857355.1	SAMN05590418
GCF_001857365.1	SAMN05590421
GCF_001857405.1	SAMN05590422
GCF_001857425.1	SAMN05590423
GCF_001857505.1	SAMN05590437
GCF_001857515.1	SAMN05590438
GCF_002076255.1	SAMN06144959
GCF_002076475.1	SAMN06144946
GCF_002076535.1	SAMN06144951
GCF_002076775.1	SAMN06144965
GCF_002078055.1	SAMN06126943
GCF_002078595.1	SAMN06144971
GCF_002097735.1	SAMN06263906
GCF_002114205.1	SAMN06711158
GCF_002196055.1	SAMN07192612
GCF_002196065.1	SAMN07192613
GCF_002196225.1	SAMN06768131
GCF_002196275.1	SAMN06806559
GCF_002196305.1	SAMN06806440
GCF_002196395.1	SAMN06806563
GCF_002217575.1	SAMN07249013
GCF_002251495.1	SAMN07451865
GCF_002284075.1	SAMN07350485
GCF_002284095.1	SAMN07350487
GCF_002284115.1	SAMN07350488
GCF_002284125.1	SAMN07350486
GCF_002284155.1	SAMN07350484
GCF_002284175.1	SAMN07350482
GCF_002284185.1	SAMN07350481
GCF_002284205.1	SAMN07350480
GCF_002284235.1	SAMN07350479
GCF_002284245.1	SAMN07350478
GCF_002284265.1	SAMN07350483
GCF_002284315.1	SAMN07350476
GCF_002284325.1	SAMN07350475
GCF_002284355.1	SAMN07350473
GCF_002284365.1	SAMN07350474
GCF_002284395.1	SAMN07350469
GCF_002284415.1	SAMN07350472
GCF_002284425.1	SAMN07350471
GCF_002284455.1	SAMN07350467
GCF_002284475.1	SAMN07350470
GCF_002284495.1	SAMN07350468
GCF_002313025.1	SAMN05567318
GCF_002843255.1	SAMN07786812
GCF_002890525.1	SAMN05578963
GCF_002899735.1	SAMN08357949
GCF_003056955.1	SAMN08741621
GCF_003056975.1	SAMN08741626
GCF_003056995.1	SAMN08741629
GCF_003057015.1	SAMN08741633
GCF_003057035.1	SAMN08741635
GCF_003057055.1	SAMN08741622
GCF_003057075.1	SAMN08741624
GCF_003057085.1	SAMN08741628
GCF_003057115.1	SAMN08741634
GCF_003057775.1	SAMN08919088
GCF_003063885.1	SAMN08813238
GCF_003096135.1	SAMN08999468
GCF_003130465.1	SAMN09111788
GCF_003205555.1	SAMN08744335
GCF_003205565.1	SAMN08744334
GCF_003205655.1	SAMN08744333
GCF_003205675.1	SAMN08744329
GCF_003205705.1	SAMN08744328
GCF_003205735.1	SAMN08744326
GCF_003205755.1	SAMN08744327
GCF_003260135.1	SAMN09404502
GCF_003312945.1	SAMN09580376
GCF_003327445.1	SAMN09111775
GCF_003347715.1	SAMN08982528
GCF_003347725.1	SAMN08982526
GCF_003347755.1	SAMN08982525
GCF_003347775.1	SAMN08982523
GCF_003347785.1	SAMN08982527
GCF_003347815.1	SAMN08982524
GCF_003347835.1	SAMN08982522
GCF_003347855.1	SAMN08982521
GCF_003347865.1	SAMN08982520
GCF_003347905.1	SAMN08982516
GCF_003347935.1	SAMN08982517
GCF_003347945.1	SAMN08982514
GCF_003347995.1	SAMN08982513
GCF_003348015.1	SAMN08982512
GCF_003348035.1	SAMN08982509
GCF_003348055.1	SAMN08982507
GCF_003348065.1	SAMN08982505
GCF_003348095.1	SAMN08982504
GCF_003348115.1	SAMN08982503
GCF_003348135.1	SAMN08982502
GCF_003348145.1	SAMN08982501
GCF_003348175.1	SAMN08982500
GCF_003348195.1	SAMN08982497
GCF_003348215.1	SAMN08982496
GCF_003348235.1	SAMN08982499
GCF_003348245.1	SAMN08982494
GCF_003348265.1	SAMN08982498
GCF_003348295.1	SAMN08982495
GCF_003348335.1	SAMN08982492
GCF_003348355.1	SAMN08982486
GCF_003348365.1	SAMN08982491
GCF_003348395.1	SAMN08982487
GCF_003348405.1	SAMN08982484
GCF_003348445.1	SAMN08982483
GCF_003348465.1	SAMN08982480
GCF_003348485.1	SAMN08982479
GCF_003348515.1	SAMN08982478
GCF_003348535.1	SAMN08982518
GCF_003348545.1	SAMN08982511
GCF_003348575.1	SAMN08982510
GCF_003348585.1	SAMN08982508
GCF_003348595.1	SAMN08982493
GCF_003348635.1	SAMN08982506
GCF_003348655.1	SAMN08982488
GCF_003348665.1	SAMN08982489
GCF_003348675.1	SAMN08982482
GCF_003348715.1	SAMN08982481
GCF_003348735.1	SAMN08982477
GCF_003348745.1	SAMN08984099
GCF_003348755.1	SAMN08984098
GCF_003348815.1	SAMN08984095
GCF_003348825.1	SAMN08984096
GCF_003348835.1	SAMN08984094
GCF_003348875.1	SAMN08984093
GCF_003348885.1	SAMN08984092
GCF_003348905.1	SAMN08984091
GCF_003348925.1	SAMN08984090
GCF_003348955.1	SAMN08984089
GCF_003348965.1	SAMN08984088
GCF_003348985.1	SAMN08984087
GCF_003348995.1	SAMN08984085
GCF_003349035.1	SAMN08984084
GCF_003349045.1	SAMN08984083
GCF_003349055.1	SAMN08984081
GCF_003349065.1	SAMN08984082
GCF_003349115.1	SAMN08984080
GCF_003349125.1	SAMN08984077
GCF_003349145.1	SAMN08984079
GCF_003349205.1	SAMN08984071
GCF_003349325.1	SAMN08984063
GCF_003349335.1	SAMN08984060
GCF_003349365.1	SAMN08984056
GCF_003349395.1	SAMN08984055
GCF_003349405.1	SAMN08984054
GCF_003349445.1	SAMN08984052
GCF_003349475.1	SAMN08984049
GCF_003349495.1	SAMN08984050
GCF_003349525.1	SAMN08984078
GCF_003349545.1	SAMN08984086
GCF_003349575.1	SAMN08984076
GCF_003349585.1	SAMN08984072
GCF_003349615.1	SAMN08984074
GCF_003349645.1	SAMN08984068
GCF_003349745.1	SAMN08984057
GCF_003349755.1	SAMN08984051
GCF_003574775.1	SAMN09662877
GCF_003585335.1	SAMN07367890
GCF_003585365.1	SAMN07367897
GCF_003585385.1	SAMN07367925
GCF_003585405.1	SAMN07367952
GCF_003591575.1	SAMN07684567
GCF_003594505.1	SAMN07367887
GCF_003594515.1	SAMN07367889
GCF_003594535.1	SAMN07411660
GCF_003594565.1	SAMN07411659
GCF_003716365.1	SAMN10360553
GCF_003716405.1	SAMN10360547
GCF_003716505.1	SAMN10360549
GCF_003716515.1	SAMN10360548
GCF_004117115.1	SAMN08384473
GCF_004310265.1	SAMN10963736
GCF_004328575.1	SAMN11029208
GCF_004358295.1	SAMN11125798
GCF_005636015.1	SAMN09945380
GCF_005636045.1	SAMN09945391
GCF_005636065.1	SAMN09945386
GCF_005636075.1	SAMN09945387
GCF_005636115.1	SAMN09945388
GCF_005636125.1	SAMN09945389
GCF_005636155.1	SAMN09945390
GCF_005636165.1	SAMN09945392
GCF_005636175.1	SAMN09935336
GCF_006802045.1	SAMN12169094
GCF_006802075.1	SAMN12169095
GCF_006802155.1	SAMN12169087
GCF_006802165.1	SAMN12169092
GCF_006802195.1	SAMN12169089
GCF_006802205.1	SAMN12169088
GCF_006802245.1	SAMN12169086
GCF_006802295.1	SAMN12168986
GCF_006802345.1	SAMN12168983
GCF_006802365.1	SAMN12168980
GCF_006802445.1	SAMN12168623
GCF_006802485.1	SAMN12168617
GCF_006802495.1	SAMN12168619
GCF_006802545.1	SAMN12168616
GCF_006802555.1	SAMN12168615
GCF_006802595.1	SAMN12168612
GCF_006802635.1	SAMN12168609
GCF_006802655.1	SAMN12168611
GCF_006802695.1	SAMN12168605
GCF_006802705.1	SAMN12168608
GCF_006802715.1	SAMN12168604
GCF_006802735.1	SAMN12168603
GCF_006802785.1	SAMN12168601
GCF_006802805.1	SAMN12168589
GCF_006802815.1	SAMN12168599
GCF_006802865.1	SAMN12168588
GCF_006802905.1	SAMN12168586
GCF_006802915.1	SAMN12168587
GCF_006802925.1	SAMN12168585
GCF_006802935.1	SAMN12168584
GCF_006802945.1	SAMN12168583
GCF_006803005.1	SAMN12168581
GCF_006803015.1	SAMN12168582
GCF_006803025.1	SAMN12168580
GCF_006803105.1	SAMN12168577
GCF_006803115.1	SAMN12168574
GCF_006803125.1	SAMN12168575
GCF_006803135.1	SAMN12168576
GCF_006803155.1	SAMN12168573
GCF_007050355.1	SAMN09356177
GCF_007050395.1	SAMN09356179
GCF_008269325.1	SAMN12640760
GCF_008269335.1	SAMN12640656
GCF_008269345.1	SAMN12640650
GCF_008269355.1	SAMN12640772
GCF_008269365.1	SAMN12640613
GCF_008269455.1	SAMN12640176
GCF_008269465.1	SAMN12640790
GCF_008271195.1	SAMN12639444
GCF_008271265.1	SAMN12640803
GCF_008271325.1	SAMN12640819
SRR12520474	SAMN12670121
SRR12520469	SAMN12670126
SRR12520468	SAMN12670133
SRR12520473	SAMN12670122
SRR12520472	SAMN12670123
SRR12520470	SAMN12670125
GCF_008369625.1	SAMN12572457
SRR12520475	SAMN12670120
GCF_008369875.1	SAMN12670124
GCF_008370415.1	SAMN12671264
GCF_008370425.1	SAMN12671086
GCF_008370435.1	SAMN12671082
GCF_008370445.1	SAMN12671279
GCF_008370515.1	SAMN12671283
GCF_008370525.1	SAMN12671358
GCF_008370535.1	SAMN12671329
GCF_008370545.1	SAMN12671334
GCF_008370595.1	SAMN12671385
GCF_009653605.1	SAMN11318966
GCF_009728415.1	SAMN13387927
GCF_009746835.1	SAMN10105211
GCF_009746965.1	SAMN10105207
GCF_009747075.1	SAMN10105200
GCF_009747165.1	SAMN10105194
GCF_009747245.1	SAMN10105190
GCF_009747325.1	SAMN10105189
GCF_009747395.1	SAMN10105185
GCF_009747575.1	SAMN10105172
GCF_009747605.1	SAMN10105174
GCF_009747705.1	SAMN10105170
GCF_009747805.1	SAMN10105163
GCF_009747845.1	SAMN10105161
GCF_009747865.1	SAMN10105159
GCF_009747905.1	SAMN10105157
GCF_009747915.1	SAMN10105158
GCF_009747945.1	SAMN10105156
GCF_009748085.1	SAMN10105149
GCF_009748205.1	SAMN10105142
GCF_009748235.1	SAMN10105141
GCF_009748585.1	SAMN10105124
GCF_009748665.1	SAMN10105118
GCF_009748685.1	SAMN10105120
GCF_009748805.1	SAMN10105113
GCF_009749145.1	SAMN10105097
GCF_009762895.1	SAMN12648323
GCF_009762915.1	SAMN12648320
GCF_009762985.1	SAMN12648314
GCF_009763065.1	SAMN12648311
GCF_009763105.1	SAMN12648313
GCF_009799825.1	SAMN13613314
GCF_009898195.1	SAMN12127204
GCF_009898205.1	SAMN12127337
GCF_009899525.1	SAMN13049607
GCF_009899555.1	SAMN13049604
GCF_009899585.1	SAMN13049609
GCF_010686605.1	SAMN13376861
GCF_013110925.1	SAMN13704165
GCF_013110955.1	SAMN13704164
GCF_013110975.1	SAMN13704162
GCF_013111105.1	SAMN13704156
GCF_013111175.1	SAMN13704152
GCF_013111195.1	SAMN13704151
GCF_013111215.1	SAMN13704150
GCF_013111245.1	SAMN13704149
GCF_013111275.1	SAMN13704147
GCF_013111295.1	SAMN13704148
GCF_013111305.1	SAMN13897711
GCF_013111315.1	SAMN13897709
GCF_013111355.1	SAMN13897710
GCF_013111375.1	SAMN13897708
GCF_013111385.1	SAMN13897707
GCF_013111395.1	SAMN13897706
GCF_013111435.1	SAMN13897705
GCF_013111455.1	SAMN13897704
GCF_013111465.1	SAMN13897703
GCF_013111495.1	SAMN13897700
GCF_013111515.1	SAMN13897702
GCF_013111535.1	SAMN13897699
GCF_013111545.1	SAMN13897697
GCF_013111575.1	SAMN13897695
GCF_013111585.1	SAMN13897696
GCF_013111605.1	SAMN13897693
GCF_013111635.1	SAMN13897694
GCF_013111655.1	SAMN13897692
GCF_013111675.1	SAMN13897691
GCF_013111685.1	SAMN13897690
GCF_013111695.1	SAMN13897689
GCF_013111735.1	SAMN13897687
GCF_013111745.1	SAMN13897688
GCF_013111795.1	SAMN13897701
GCF_013111805.1	SAMN13897685
GCF_013111825.1	SAMN13897684
GCF_013111855.1	SAMN13897683
GCF_013111875.1	SAMN13897681
GCF_013111885.1	SAMN13897682
GCF_013111915.1	SAMN13897679
GCF_013111935.1	SAMN13897680
GCF_013111965.1	SAMN14418884
GCF_013111975.1	SAMN14418867
GCF_013357605.1	SAMN14944057
GCF_013357625.1	SAMN14944065
GCF_013357645.1	SAMN14944067
GCF_013357665.1	SAMN14944069
GCF_013357685.1	SAMN14944070
GCF_013357725.1	SAMN14944072
GCF_013357745.1	SAMN14944080
GCF_013357765.1	SAMN14944081
GCF_013357785.1	SAMN14944082
GCF_013357805.1	SAMN14944083
GCF_013357825.1	SAMN14944111
GCF_013357845.1	SAMN14944112
GCF_013357865.1	SAMN14944113
GCF_013357885.1	SAMN14944058
GCF_014116745.1	SAMN13897698
GCF_014281135.1	SAMN15818768
GCF_014489145.1	SAMN15930082
GCF_014634265.1	SAMD00221480
GCF_014634285.1	SAMD00221481
GCF_014634305.1	SAMD00221482
GCF_014634325.1	SAMD00221483
GCF_014634345.1	SAMD00221484
GCF_014634365.1	SAMD00221485
GCF_014634385.1	SAMD00221486
GCF_014634405.1	SAMD00221487
GCF_014634425.1	SAMD00221488
GCF_014634445.1	SAMD00221489
GCF_014634465.1	SAMD00221490
GCF_014634485.1	SAMD00221491
GCF_014634565.1	SAMD00221492
GCF_014634625.1	SAMD00221493
GCF_014634645.1	SAMD00221494
GCF_014634665.1	SAMD00221495
GCF_014634685.1	SAMD00221496
GCF_014654545.1	SAMN15808371
GCF_014654565.1	SAMN15808369
GCF_014654695.1	SAMN15808366
GCF_015168795.1	SAMN16483972
GCF_015686715.1	SAMN16805798
GCF_015686735.1	SAMN16805800
GCF_015686745.1	SAMN16805802
GCF_015686775.1	SAMN16805799
GCF_015686785.1	SAMN16805801
GCF_015686815.1	SAMN16805796
GCF_015686835.1	SAMN16805797
GCF_015830005.1	SAMN12839174
GCF_015830025.1	SAMN12839199
GCF_015830035.1	SAMN12839210
GCF_016456735.1	SAMN17159947
GCF_017426745.1	SAMN06192249
GCF_017426765.1	SAMN06196906
GCF_017426785.1	SAMN06196908
GCF_017426815.1	SAMN06196907
GCF_017426825.1	SAMN06196910
GCF_017426845.1	SAMN06196909
GCF_017426885.1	SAMN06196911
GCF_017426905.1	SAMN06198343
GCF_017426915.1	SAMN06198342
GCF_017426945.1	SAMN06198391
GCF_017426965.1	SAMN06198393
GCF_017426985.1	SAMN06198347
GCF_017427005.1	SAMN06198419
GCF_017814615.1	SAMN18515341
GCF_018310255.1	SAMN18961237
GCF_018920425.1	SAMN16532817
GCF_019092625.1	SAMN18673096
GCF_019092665.1	SAMN18673095
GCF_019092705.1	SAMN18673092
GCF_019092725.1	SAMN18673091
GCF_019092735.1	SAMN18673094
GCF_019092765.1	SAMN18673093
GCF_019092825.1	SAMN18673086
GCF_019092835.1	SAMN18673087
GCF_019092945.1	SAMN18673084
GCF_019092965.1	SAMN18673081
GCF_019092975.1	SAMN18673080
GCF_019093005.1	SAMN18673071
GCF_019093025.1	SAMN18673070
GCF_019093035.1	SAMN18673069
GCF_019093085.1	SAMN18673066
GCF_019093095.1	SAMN18673062
GCF_019093125.1	SAMN18673060
GCF_019093145.1	SAMN18673057
GCF_019093165.1	SAMN18673055
GCF_019093175.1	SAMN18673059
GCF_019093205.1	SAMN18673056
GCF_019273615.1	SAMN17839811
GCF_019273635.1	SAMN17839809
GCF_019273655.1	SAMN17839808
GCF_019273675.1	SAMN17839807
GCF_019400755.1	SAMN13165149
GCF_019400765.1	SAMN13165150
GCF_019400805.1	SAMN13165180
GCF_019400815.1	SAMN13165181
GCF_019504425.1	SAMN19718245
GCF_019780445.1	SAMN14752702
GCF_019780645.1	SAMN14752703
GCF_019793275.1	SAMN15510354
GCF_020103235.1	SAMN18673117
GCF_021014515.1	SAMN06483920
GCF_021014545.1	SAMN06483955
GCF_021014565.1	SAMN06484414
GCF_021014585.1	SAMN06484415
GCF_021014605.1	SAMN06484417
GCF_021014625.1	SAMN06484418
GCF_021014645.1	SAMN06484420
GCF_021014655.1	SAMN06484213
GCF_021014685.1	SAMN06484293
GCF_021014705.1	SAMN06484373
GCF_021014725.1	SAMN06484413
GCF_021014745.1	SAMN06484072
GCF_021014765.1	SAMN06484073
GCF_021014785.1	SAMN06484074
GCF_021014805.1	SAMN06484164
GCF_021014825.1	SAMN06849331
GCF_021014845.1	SAMN08622972
GCF_021014865.1	SAMN09949096
GCF_021014875.1	SAMN09949097
GCF_021166875.1	SAMN23296546
GCF_021166915.1	SAMN23296545
GCF_021166935.1	SAMN23296542
GCF_021167035.1	SAMN23296540
GCF_021228575.1	SAMN23961531
GCF_021431945.1	SAMN24501422
GCF_022758165.1	SAMN26866790
GCF_023488285.1	SAMN27723935
GCF_024105835.1	SAMN25185373
GCF_024359565.1	SAMN26364794
GCF_024495625.1	SAMN29637730
GCF_024495705.1	SAMN29637726
GCF_024743535.1	SAMN28767277
GCF_024743545.1	SAMN28767278
GCF_024744955.1	SAMN28767379
GCF_024745065.1	SAMN28767376
GCF_024745095.1	SAMN28767377
GCF_024745295.1	SAMN28767368
GCF_024745515.1	SAMN28767355
GCF_024745555.1	SAMN28767352
GCF_024745565.1	SAMN28767353
GCF_024745585.1	SAMN28767354
GCF_024745935.1	SAMN28767334
GCF_024746215.1	SAMN28767319
GCF_024746925.1	SAMN28495061
GCF_025505075.1	SAMN26804327
GCF_025505115.1	SAMN26804325
GCF_025505135.1	SAMN26804324
GCF_025505155.1	SAMN26804323
GCF_025505175.1	SAMN26804321
GCF_025505255.1	SAMN26804320
GCF_025563555.1	SAMN26804322
GCF_026013235.1	SAMN31210808
GCF_026613115.1	SAMN16268057
GCF_026613135.1	SAMN16268056
GCF_026613155.1	SAMN16268055
GCF_026613195.1	SAMN16268054
GCF_026613215.1	SAMN16268052
GCF_026613235.1	SAMN16268053
GCF_026613265.1	SAMN16268049
GCF_026613295.1	SAMN16268048
GCF_026613355.1	SAMN16268045
GCF_026613375.1	SAMN16268046
GCF_026613395.1	SAMN16268043
GCF_026613405.1	SAMN16268042
GCF_026613435.1	SAMN16268044
GCF_026613455.1	SAMN16268041
GCF_026613475.1	SAMN16268038
GCF_026613495.1	SAMN16268039
GCF_026613515.1	SAMN16268037
GCF_026613545.1	SAMN16268040
GCF_026613575.1	SAMN16268035
GCF_026613585.1	SAMN16268034
GCF_026613635.1	SAMN16268031
GCF_026613655.1	SAMN16268032
GCF_026613685.1	SAMN16268028
GCF_026613715.1	SAMN16268025
GCF_026613825.1	SAMN16268022
GCF_026613855.1	SAMN16268020
GCF_026613875.1	SAMN16268021
GCF_026613885.1	SAMN16268019
GCF_026613915.1	SAMN16268016
GCF_026613935.1	SAMN16268018
GCF_026613945.1	SAMN16268017
GCF_026613975.1	SAMN16268013
GCF_026613995.1	SAMN16268012
GCF_026614015.1	SAMN16268015
GCF_026614025.1	SAMN16268010
GCF_026614055.1	SAMN16268014
GCF_026616075.1	SAMN16267983
GCF_026768315.1	SAMN31618921
GCF_027158325.1	SAMN26244386
GCF_027158335.1	SAMN26244387
GCF_027921645.1	SAMN16072604
GCF_027921665.1	SAMN16072606
GCF_027921675.1	SAMN16072602
GCF_027921685.1	SAMN16072610
GCF_027921725.1	SAMN16072611
GCF_028802785.1	SAMN33297839
GCF_028802805.1	SAMN33296474
GCF_029906585.1	SAMN34315296
GCF_030464145.1	SAMN11877825
GCF_030464165.1	SAMN11877822
GCF_030464185.1	SAMN11877823
GCF_030464195.1	SAMN11877821
GCF_030464205.1	SAMN11877820
GCF_030464245.1	SAMN11877824
GCF_030464265.1	SAMN11877819
GCF_030464285.1	SAMN11877818
GCF_030464295.1	SAMN11877817
GCF_030464315.1	SAMN11877816
GCF_030710345.1	SAMN36815615
GCF_030718725.1	SAMN36815614
GCF_030718745.1	SAMN36815618
GCF_030718765.1	SAMN36815616
GCF_030718785.1	SAMN36815619
GCF_030908805.1	SAMN37067076
GCF_030908845.1	SAMN37067077
GCF_032027525.1	SAMN37453706
GCF_032335195.1	SAMN30418539
GCF_032335255.1	SAMN30418556
GCF_032819395.1	SAMN36689570
GCF_032819415.1	SAMN36689568
GCF_032819455.1	SAMN36689569
GCF_032819495.1	SAMN36689571
GCF_032819595.1	SAMN36689567
GCF_032819615.1	SAMN36689566
GCF_032819635.1	SAMN36689565
GCF_032819675.1	SAMN36689564
GCF_032819735.1	SAMN36689563
GCF_032819795.1	SAMN36689561
GCF_032819815.1	SAMN36689562
GCF_032819835.1	SAMN36689560
GCF_032819855.1	SAMN36689559
GCF_032819935.1	SAMN36689558
GCF_032819975.1	SAMN36689556
GCF_032819995.1	SAMN36689557
GCF_032820035.1	SAMN36689555
GCF_032820055.1	SAMN36689554
GCF_032820115.1	SAMN36689553
GCF_032820155.1	SAMN36689552
GCF_032820175.1	SAMN36689551
GCF_032820195.1	SAMN36689550
GCF_032820295.1	SAMN36689549
GCF_032820335.1	SAMN36689548
GCF_032820355.1	SAMN36689547
GCF_032820375.1	SAMN36689546
GCF_032820395.1	SAMN36689545
GCF_032820475.1	SAMN36689543
GCF_032820575.1	SAMN36689542
GCF_032820615.1	SAMN36689544
GCF_032841475.1	SAMN37722528
GCF_032841535.1	SAMN37722527
GCF_900185995.1	SAMEA104115281
GCF_937000115.1	SAMEA9995352
GCA_001246285.1	SAMEA889357
GCA_001248135.1	SAMEA889352
GCA_001248235.1	SAMEA889272
GCA_001248945.1	SAMEA889274
GCA_001249195.1	SAMEA889273
GCA_001249815.1	SAMEA889152
GCA_001250255.1	SAMEA889380
GCA_001253175.1	SAMEA889344
GCA_001253435.1	SAMEA889383
GCA_001253555.1	SAMEA889295
GCA_001253615.1	SAMEA889279
GCA_001254255.1	SAMEA889213
GCA_001254395.1	SAMEA889218
GCA_001254735.1	SAMEA889382
GCA_001256655.1	SAMEA889275
GCA_001256975.1	SAMEA889367
GCA_001259575.1	SAMEA889215
GCA_001259795.1	SAMEA889216
GCA_001261515.1	SAMEA889403
GCA_002196325.1	SAMN06806560
GCA_009746685.1	SAMN10105204
GCA_009746825.1	SAMN10105212
GCA_009746845.1	SAMN10105214
GCA_009746945.1	SAMN10105206
GCA_009747005.1	SAMN10105205
GCA_009747015.1	SAMN10105201
GCA_009747065.1	SAMN10105198
GCA_009747145.1	SAMN10105196
GCA_009747175.1	SAMN10105193
GCA_009747185.1	SAMN10105192
GCA_009747305.1	SAMN10105191
GCA_009747465.1	SAMN10105179
GCA_009747565.1	SAMN10105181
GCA_009748115.1	SAMN10105145
GCA_009748605.1	SAMN10105122
GCA_009748695.1	SAMN10105119
GCA_009748765.1	SAMN10105115
GCA_009748775.1	SAMN10105114
GCA_009748835.1	SAMN10105112
GCA_009748865.1	SAMN10105110
GCA_009748885.1	SAMN10105109
GCA_009764135.1	SAMN12648310
GCA_015744845.1	SAMN16790654
SRR12953106	SAMN16607246
SRR12851356	SAMN16489453
SRR12462898	SAMN15832819
GCA_015746465.1	SAMN05924908
SRR2738135	SAMN04196978
SRR2738136	SAMN04196979
SRR2738133	SAMN04196976
SRR2738131	SAMN04196974
SRR2738134	SAMN04196977
SRR2738132	SAMN04196975
SRR2738129	SAMN04196972
SRR2738127	SAMN04196981
SRR2738128	SAMN04196982
SRR2738124	SAMN04196970
SRR2738125	SAMN04196971
SRR2738130	SAMN04196973
SRR8668528	SAMN11053873
GCA_015747385.1	SAMN09982373
SRR7791602	SAMN09982356
SRR7791622	SAMN09982355
SRR8668526	SAMN11053875
SRR8668527	SAMN11053874
GCA_015747785.1	SAMN11053865
SRR8668521	SAMN11053866
SRR8668520	SAMN11053863
SRR8668514	SAMN11053871
SRR8668517	SAMN11053870
SRR8668513	SAMN11053872
SRR7791641	SAMN09982383
SRR7791642	SAMN09982382
SRR7791619	SAMN09982370
SRR7791639	SAMN09982381
SRR7791620	SAMN09982371
SRR7791618	SAMN09982369
GCA_015748265.1	SAMN09982339
SRR7791632	SAMN09982337
SRR7791625	SAMN09982372
SRR7791629	SAMN09982338
SRR7791614	SAMN09982347
SRR7791601	SAMN09982357
SRR7791615	SAMN09982366
SRR7791617	SAMN09982368
SRR7791613	SAMN09982346
SRR7791604	SAMN09982375
SRR7791611	SAMN09982348
SRR7791608	SAMN09982353
SRR7791612	SAMN09982349
SRR7791607	SAMN09982352
SRR7791592	SAMN09982374
SRR7791593	SAMN09982365
SRR7791599	SAMN09982359
GCA_015749265.1	SAMEA4057612
SRR7791594	SAMN09982364
SRR7791597	SAMN09982361
SRR7791598	SAMN09982360
GCA_015750605.1	SAMEA5559711
GCA_015750915.1	SAMEA5559664
GCA_015750995.1	SAMEA5559663
SRR6027684	SAMN07632651
SRR6027685	SAMN07632703
SRR6027681	SAMN07411671
SRR6027679	SAMN07632647
SRR6027678	SAMN07632649
SRR6027680	SAMN07411670
SRR6027669	SAMN07632658
SRR11477868	SAMN14534667
SRR11874061	SAMN15054259
SRR10531431	SAMN13388565
SRR10257106	SAMN13008950
SRR9007135	SAMN11569610
SRR9641275	SAMN12211969
GCA_015790195.1	SAMN10711940
GCA_015790215.1	SAMN10711922
GCA_015790275.1	SAMN10711915
GCA_015790455.1	SAMN10711956
GCA_015790575.1	SAMN10711981
GCA_015790605.1	SAMN10711966
GCA_015790635.1	SAMN10711951
GCA_015790695.1	SAMN10711939
GCA_015790735.1	SAMN10711991
GCA_015790755.1	SAMN10711965
GCA_015790775.1	SAMN10711961
GCA_015790795.1	SAMN10711912
GCA_015790815.1	SAMN10711929
GCA_015790835.1	SAMN10711968
GCA_015790855.1	SAMN10711972
GCA_015790865.1	SAMN10711967
GCA_015791015.1	SAMN10711941
SRR8169168	SAMN10390790
SRR8169163	SAMN10390786
SRR8169147	SAMN10390769
SRR7725759	SAMN09869691
SRR7696575	SAMN09838532
SRR7696553	SAMN09838500
GCA_015801915.1	SAMN09838526
SRR7647194	SAMN09767769
SRR7647185	SAMN09767739
SRR7647207	SAMN09767737
SRR7610451	SAMN09785693
SRR7062642	SAMN08979197
SRR7062635	SAMN08979128
SRR7062575	SAMN08979183
SRR7062619	SAMN08979119
SRR7062574	SAMN08979182
SRR7062572	SAMN08979184
SRR7062582	SAMN08979217
SRR7062581	SAMN08979187
SRR7062607	SAMN08979239
SRR7062577	SAMN08979181
SRR7062589	SAMN08979214
SRR7062570	SAMN08979220
SRR7062602	SAMN08979242
SRR7062633	SAMN08979136
SRR7062579	SAMN08979179
SRR7062606	SAMN08979238
SRR7062639	SAMN08979132
SRR7062640	SAMN08979135
SRR7062612	SAMN08979126
SRR7062554	SAMN08979174
SRR7062569	SAMN08979219
SRR7062557	SAMN08979171
SRR7062496	SAMN08979110
SRR7062540	SAMN08979148
SRR7062533	SAMN08979155
SRR7062544	SAMN08979159
SRR7062538	SAMN08979150
SRR7062505	SAMN08979190
SRR7062537	SAMN08979151
SRR7062506	SAMN08979189
SRR7062510	SAMN08979140
SRR7062513	SAMN08979139
SRR7062515	SAMN08979145
SRR7062516	SAMN08979142
SRR7062514	SAMN08979144
SRR7062517	SAMN08979143
SRR7062548	SAMN08979163
SRR7062523	SAMN08979255
SRR7062536	SAMN08979152
SRR7062547	SAMN08979162
SRR7062539	SAMN08979149
SRR7062535	SAMN08979153
GCA_015920015.1	SAMN16911781
SRR11874060	SAMN15054258
SRR7062534	SAMN08979154
SRR7062629	SAMN08979230
SRR2738126	SAMN04196980
SRR7791616	SAMN09982367
GCA_020171165.1	SAMN20306013
GCA_020172345.1	SAMN20306010
GCA_020172365.1	SAMN20306012
GCA_020172415.1	SAMN20306017
GCA_020172565.1	SAMN20306015
GCA_020175555.1	SAMN20305997
GCA_020175875.1	SAMN20306009
GCA_020175895.1	SAMN20306000
GCA_020175915.1	SAMN20306014
GCA_020175935.1	SAMN20306016
GCA_020175955.1	SAMN20306011
GCA_020175995.1	SAMN20305999
GCA_020176075.1	SAMN20305998
GCA_020176195.1	SAMN20306004
GCA_020181315.1	SAMN20306003
GCA_020181915.1	SAMN20305995
GCA_020181935.1	SAMN20306008
GCA_020182075.1	SAMN20306001
GCA_020186095.1	SAMN20306007
GCA_020214905.1	SAMN20305994
GCA_020972725.1	SAMN23407473
GCA_021308775.1	SAMN23390758
GCA_021580335.1	SAMN16491689
GCA_021580595.1	SAMN16491701
GCA_021580635.1	SAMN16491705
GCA_021580775.1	SAMN16491708
GCA_021580795.1	SAMN16491709
GCA_021580875.1	SAMN16491714
GCA_021580935.1	SAMN16491716
GCA_021580975.1	SAMN16491717
GCA_021580995.1	SAMN16491719
GCA_022966375.1	SAMN26198535
GCA_022966935.1	SAMN26198536
GCA_022967455.1	SAMN26198767
GCA_023313235.1	SAMN28100972
GCA_023965135.1	SAMEA7753410
GCA_023965155.1	SAMEA7753408
GCA_023965175.1	SAMEA7753409
GCA_023965195.1	SAMEA7753405
GCA_023965215.1	SAMEA7753407
GCA_023965275.1	SAMEA7753406
GCA_023965295.1	SAMEA7753404
GCA_023965315.1	SAMEA7753403
GCA_023965335.1	SAMEA7753401
GCA_023965355.1	SAMEA7753402
GCA_024201585.1	SAMN29622007
GCA_025667625.1	SAMN31251117
GCA_026963555.1	SAMN27544087
GCA_026963795.1	SAMN27544089
GCA_026963835.1	SAMN27544057
GCA_026963855.1	SAMN27544059
GCA_026963895.1	SAMN27544060
GCA_026963935.1	SAMN27544063
GCA_026963955.1	SAMN27544064
GCA_026963995.1	SAMN27544065
GCA_026964015.1	SAMN27544066
GCA_026964035.1	SAMN27544068
GCA_026964055.1	SAMN27544067
GCA_026964075.1	SAMN27544070
GCA_026964095.1	SAMN27544071
GCA_026964115.1	SAMN27544069
GCA_026964195.1	SAMN27544073
GCA_026964375.1	SAMN27544084
GCA_026964915.1	SAMN27544086
GCA_026964935.1	SAMN27544053
GCA_027142645.1	SAMN31697737
GCA_027142705.1	SAMN31697738
GCA_027142725.1	SAMN31697736
GCA_027143165.1	SAMN31697730
GCA_027801635.1	SAMN32508192
GCA_027801915.1	SAMN32508186
SRR11669591	SAMN14818993
GCA_028119365.1	SAMN32378303
GCA_028119485.1	SAMN32378310
GCA_028119545.1	SAMN32378308
GCA_028119585.1	SAMN32378314
GCA_028119605.1	SAMN32378317
GCA_028119685.1	SAMN32378292
GCA_028119785.1	SAMN32378323
GCA_028119825.1	SAMN32378325
GCA_028119845.1	SAMN32378321
GCA_028119865.1	SAMN32378326
GCA_028119935.1	SAMN32378328
GCA_028119985.1	SAMN32378329
GCA_028120085.1	SAMN32378332
GCA_028120125.1	SAMN32378342
GCA_028120165.1	SAMN32378341
GCA_028120595.1	SAMN32378304
GCA_028120635.1	SAMN32378322
GCA_028120665.1	SAMN32378331
GCA_028120735.1	SAMN32378336
GCA_028122215.1	SAMN32378306
GCA_028122295.1	SAMN32378324
GCA_028122335.1	SAMN32378327
GCA_028122435.1	SAMN32378339
GCA_028122475.1	SAMN32378340
GCA_028122595.1	SAMN32378347
GCA_028124355.1	SAMN32378295
GCA_028124375.1	SAMN32378298
GCA_028124485.1	SAMN32378344
GCA_028124515.1	SAMN32378300
GCA_028124675.1	SAMN32378302
GCA_028124725.1	SAMN32378301
GCA_028124845.1	SAMN32378338
GCA_028128155.1	SAMN32378297
GCA_028129715.1	SAMN32378294
GCA_028486075.1	SAMN15336910
GCA_028486095.1	SAMN15336909
GCA_028486115.1	SAMN15336905
GCA_028486125.1	SAMN15336907
GCA_028486155.1	SAMN15336904
GCA_028486175.1	SAMN15336902
GCA_028486195.1	SAMN15336901
GCA_028486215.1	SAMN15336900
GCA_028486235.1	SAMN15336899
GCA_028486245.1	SAMN15336898
GCA_028486275.1	SAMN15336897
GCA_028486335.1	SAMN15336896
GCA_028486385.1	SAMN15336895
GCA_028486455.1	SAMN15336893
GCA_028486485.1	SAMN15336891
GCA_028486535.1	SAMN15336892
GCA_028486615.1	SAMN15336888
GCA_028486625.1	SAMN15336890
GCA_028486655.1	SAMN15336889
GCA_028486775.1	SAMN15336887
GCA_028486785.1	SAMN15336886
GCA_028486835.1	SAMN15336885
GCA_028486915.1	SAMN15336883
GCA_028486965.1	SAMN15336884
GCA_028487115.1	SAMN15336881
GCA_028487125.1	SAMN15336880
GCA_028487155.1	SAMN15336879
GCA_028487195.1	SAMN15336878
GCA_028487205.1	SAMN15336876
GCA_028487225.1	SAMN15336877
GCA_028487255.1	SAMN15336873
GCA_028487275.1	SAMN15336875
GCA_028487295.1	SAMN15336874
GCA_028487315.1	SAMN15336872
GCA_028487335.1	SAMN15336871
GCA_028487355.1	SAMN15336870
GCA_028487375.1	SAMN15336868
GCA_028487405.1	SAMN15336867
GCA_028487435.1	SAMN15336866
GCA_028487455.1	SAMN15336865
GCA_028487475.1	SAMN15336864
GCA_028487495.1	SAMN15336863
GCA_028487515.1	SAMN15336861
GCA_028487545.1	SAMN15336862
GCA_028487565.1	SAMN15336859
GCA_028487585.1	SAMN15336858
GCA_028487595.1	SAMN15336860
GCA_028487625.1	SAMN15336857
GCA_028487645.1	SAMN15336856
GCA_028487695.1	SAMN15336852
GCA_028487705.1	SAMN15336853
GCA_028487745.1	SAMN15336851
GCA_028487755.1	SAMN15336850
GCA_028487785.1	SAMN15336849
GCA_028487805.1	SAMN15336847
GCA_028487825.1	SAMN15336848
GCA_028487845.1	SAMN15336846
GCA_028487865.1	SAMN15336845
GCA_028487885.1	SAMN15336844
GCA_028487905.1	SAMN15336843
GCA_028487925.1	SAMN15336842
GCA_028487935.1	SAMN15336841
GCA_028487965.1	SAMN15336840
GCA_028487985.1	SAMN15336839
GCA_028488005.1	SAMN15336838
GCA_028488025.1	SAMN15336837
GCA_028488045.1	SAMN15336836
GCA_028488085.1	SAMN15336835
GCA_028488205.1	SAMN15336833
GCA_028488245.1	SAMN15336831
GCA_028488285.1	SAMN15336830
GCA_028488445.1	SAMN15336829
GCA_028488455.1	SAMN15336827
GCA_028488465.1	SAMN15336828
GCA_028488585.1	SAMN15336824
GCA_028488645.1	SAMN15336825
GCA_028488655.1	SAMN15336826
GCA_028488745.1	SAMN15336823
GCA_028488775.1	SAMN15336822
GCA_028488785.1	SAMN15336821
GCA_028488925.1	SAMN15336820
GCA_028488985.1	SAMN15336819
GCA_028489005.1	SAMN15336818
GCA_028489065.1	SAMN15336817
GCA_028489085.1	SAMN15336815
GCA_028489095.1	SAMN15336816
GCA_028489125.1	SAMN15336814
GCA_028489145.1	SAMN15336812
GCA_028489165.1	SAMN15336813
GCA_028489195.1	SAMN15336811
GCA_028489205.1	SAMN15336809
GCA_028489245.1	SAMN15336808
GCA_028489255.1	SAMN15336806
GCA_028489265.1	SAMN15336807
GCA_028489305.1	SAMN15336804
GCA_028489315.1	SAMN15336803
GCA_028489345.1	SAMN15336805
GCA_028489365.1	SAMN15336801
GCA_028489385.1	SAMN15336802
GCA_028489425.1	SAMN15336799
GCA_028489445.1	SAMN15336798
GCA_028489455.1	SAMN15336797
GCA_028489485.1	SAMN15336796
GCA_028489505.1	SAMN15336793
GCA_028489515.1	SAMN15336795
GCA_028489525.1	SAMN15336794
GCA_028489565.1	SAMN15336791
GCA_028489585.1	SAMN15336792
GCA_028489595.1	SAMN15336790
GCA_028489625.1	SAMN15336789
GCA_028489645.1	SAMN15336788
GCA_028489705.1	SAMN15336785
GCA_028489725.1	SAMN15336784
GCA_028489745.1	SAMN15336783
GCA_028489765.1	SAMN15336782
GCA_028489785.1	SAMN15336781
GCA_028489805.1	SAMN15336780
GCA_028489825.1	SAMN15336779
GCA_028489845.1	SAMN15336778
GCA_028489865.1	SAMN15336777
GCA_028489965.1	SAMN15336776
GCA_028489985.1	SAMN15336775
GCA_028490065.1	SAMN15336774
GCA_028490105.1	SAMN15336772
GCA_028490125.1	SAMN15336773
GCA_028490205.1	SAMN15336771
GCA_028490245.1	SAMN15336770
GCA_028490265.1	SAMN15336769
GCA_028490365.1	SAMN15336767
GCA_028490375.1	SAMN15336768
GCA_028490465.1	SAMN15336766
GCA_028490545.1	SAMN15336764
GCA_028490625.1	SAMN15336763
GCA_028490665.1	SAMN15336762
GCA_028490675.1	SAMN15336761
GCA_028490785.1	SAMN15336760
GCA_028490845.1	SAMN15336758
GCA_028490855.1	SAMN15336759
GCA_028490885.1	SAMN15336757
GCA_028490905.1	SAMN15336756
GCA_028490915.1	SAMN15336755
GCA_028490925.1	SAMN15336754
GCA_028490965.1	SAMN15336751
GCA_028490985.1	SAMN15336753
GCA_028491005.1	SAMN15336752
GCA_028491025.1	SAMN15336750
GCA_028491045.1	SAMN15336749
GCA_028491075.1	SAMN15336747
GCA_028491125.1	SAMN15336745
GCA_028491135.1	SAMN15336744
GCA_028491185.1	SAMN15336742
GCA_028491205.1	SAMN15336741
GCA_028491225.1	SAMN15336740
GCA_028491245.1	SAMN15336739
GCA_028491265.1	SAMN15336738
GCA_028493285.1	SAMN15337035
GCA_028493295.1	SAMN15337037
GCA_028493335.1	SAMN15337034
GCA_028493345.1	SAMN15337033
GCA_028493375.1	SAMN15337032
GCA_028493395.1	SAMN15337031
GCA_028493415.1	SAMN15337029
GCA_028493425.1	SAMN15337030
GCA_028493455.1	SAMN15337028
GCA_028493475.1	SAMN15337027
GCA_028493495.1	SAMN15337026
GCA_028493515.1	SAMN15337023
GCA_028493525.1	SAMN15337025
GCA_028493545.1	SAMN15337024
GCA_028493565.1	SAMN15337022
GCA_028493655.1	SAMN15337021
GCA_028493675.1	SAMN15337020
GCA_028493685.1	SAMN15337019
GCA_028493705.1	SAMN15337018
GCA_028493755.1	SAMN15337017
GCA_028493855.1	SAMN15337013
GCA_028493865.1	SAMN15337015
GCA_028493875.1	SAMN15337016
GCA_028493915.1	SAMN15337014
GCA_028493945.1	SAMN15337012
GCA_028494055.1	SAMN15337011
GCA_028494115.1	SAMN15337008
GCA_028494125.1	SAMN15337007
GCA_028494135.1	SAMN15337010
GCA_028494155.1	SAMN15337009
GCA_028494255.1	SAMN15337006
GCA_028494335.1	SAMN15337002
GCA_028494345.1	SAMN15337004
GCA_028494405.1	SAMN15337005
GCA_028494485.1	SAMN15337001
GCA_028494515.1	SAMN15336999
GCA_028494525.1	SAMN15337000
GCA_028494535.1	SAMN15336997
GCA_028494575.1	SAMN15336998
GCA_028494655.1	SAMN15336996
GCA_028494725.1	SAMN15336993
GCA_028494735.1	SAMN15336994
GCA_028494775.1	SAMN15336992
GCA_028494795.1	SAMN15336991
GCA_028494815.1	SAMN15336989
GCA_028494835.1	SAMN15336988
GCA_028494845.1	SAMN15336990
GCA_028494875.1	SAMN15336987
GCA_028494895.1	SAMN15336986
GCA_028494915.1	SAMN15336985
GCA_028494935.1	SAMN15336982
GCA_028494945.1	SAMN15336983
GCA_028494975.1	SAMN15336984
GCA_028494985.1	SAMN15336981
GCA_028495015.1	SAMN15336980
GCA_028495035.1	SAMN15336978
GCA_028495055.1	SAMN15336979
GCA_028495065.1	SAMN15336976
GCA_028495075.1	SAMN15336977
GCA_028495115.1	SAMN15336975
GCA_028495135.1	SAMN15336974
GCA_028495155.1	SAMN15336971
GCA_028495165.1	SAMN15336972
GCA_028495195.1	SAMN15336970
GCA_028495205.1	SAMN15336973
GCA_028495235.1	SAMN15336969
GCA_028495255.1	SAMN15336968
GCA_028495265.1	SAMN15336967
GCA_028495275.1	SAMN15336966
GCA_028495315.1	SAMN15336965
GCA_028495335.1	SAMN15336964
GCA_028495355.1	SAMN15336962
GCA_028495365.1	SAMN15336960
GCA_028495375.1	SAMN15336961
GCA_028495385.1	SAMN15336963
GCA_028495435.1	SAMN15336959
GCA_028495455.1	SAMN15336957
GCA_028495475.1	SAMN15336958
GCA_028495485.1	SAMN15336955
GCA_028495505.1	SAMN15336956
GCA_028495535.1	SAMN15336954
GCA_028495555.1	SAMN15336953
GCA_028495575.1	SAMN15336952
GCA_028495595.1	SAMN15336951
GCA_028495615.1	SAMN15336950
GCA_028495635.1	SAMN15336948
GCA_028495645.1	SAMN15336949
GCA_028495685.1	SAMN15336947
GCA_028495715.1	SAMN15336943
GCA_028495745.1	SAMN15336944
GCA_028495785.1	SAMN15336941
GCA_028495815.1	SAMN15336940
GCA_028495825.1	SAMN15336938
GCA_028495855.1	SAMN15336939
GCA_028495865.1	SAMN15336937
GCA_028495895.1	SAMN15336936
GCA_028495915.1	SAMN15336935
GCA_028495925.1	SAMN15336934
GCA_028495955.1	SAMN15336932
GCA_028495975.1	SAMN15336933
GCA_028495985.1	SAMN15336931
GCA_028496075.1	SAMN15336929
GCA_028496085.1	SAMN15336930
GCA_028496095.1	SAMN15336928
GCA_028496175.1	SAMN15336927
GCA_028496235.1	SAMN15336924
GCA_028496245.1	SAMN15336926
GCA_028496255.1	SAMN15336925
GCA_028496275.1	SAMN15336923
GCA_028496395.1	SAMN15336922
GCA_028496405.1	SAMN15336921
GCA_028496475.1	SAMN15336920
GCA_028496545.1	SAMN15336919
GCA_028496585.1	SAMN15336917
GCA_028496605.1	SAMN15336916
GCA_028496715.1	SAMN15336913
GCA_028496745.1	SAMN15336915
GCA_028496755.1	SAMN15336914
GCA_028496775.1	SAMN15336908
GCA_028496785.1	SAMN15336912
GCA_028496895.1	SAMN15336911
GCA_028496935.1	SAMN15336903
GCA_028496945.1	SAMN15336906
GCA_028496975.1	SAMN15337098
GCA_028497015.1	SAMN15337097
GCA_028497035.1	SAMN15337096
GCA_028497055.1	SAMN15337094
GCA_028497075.1	SAMN15337095
GCA_028497095.1	SAMN15337093
GCA_028497135.1	SAMN15337091
GCA_028497155.1	SAMN15337090
GCA_028497175.1	SAMN15337088
GCA_028497185.1	SAMN15337089
GCA_028497205.1	SAMN15337087
GCA_028497255.1	SAMN15337085
GCA_028497275.1	SAMN15337084
GCA_028497315.1	SAMN15337083
GCA_028497335.1	SAMN15337081
GCA_028497355.1	SAMN15337079
GCA_028497365.1	SAMN15337080
GCA_028497395.1	SAMN15337076
GCA_028497415.1	SAMN15337078
GCA_028497455.1	SAMN15337075
GCA_028497475.1	SAMN15337074
GCA_028497495.1	SAMN15337073
GCA_028497515.1	SAMN15337071
GCA_028497535.1	SAMN15337072
GCA_028497555.1	SAMN15337070
GCA_028497575.1	SAMN15337069
GCA_028497595.1	SAMN15337068
GCA_028497615.1	SAMN15337067
GCA_028497635.1	SAMN15337066
GCA_028497655.1	SAMN15337065
GCA_028497675.1	SAMN15337064
GCA_028497695.1	SAMN15337062
GCA_028497715.1	SAMN15337063
GCA_028497735.1	SAMN15337061
GCA_028497775.1	SAMN15337059
GCA_028497795.1	SAMN15337057
GCA_028497815.1	SAMN15337058
GCA_028497835.1	SAMN15337055
GCA_028497855.1	SAMN15337054
GCA_028497865.1	SAMN15337056
GCA_028497895.1	SAMN15337052
GCA_028497915.1	SAMN15337053
GCA_028497945.1	SAMN15337051
GCA_028497975.1	SAMN15337048
GCA_028497995.1	SAMN15337047
GCA_028498005.1	SAMN15337049
GCA_028498075.1	SAMN15337042
GCA_028498085.1	SAMN15337044
GCA_028498105.1	SAMN15337043
GCA_028498125.1	SAMN15337041
GCA_028498155.1	SAMN15337040
GCA_028498175.1	SAMN15337038
GCA_028498195.1	SAMN15337039
GCA_028908855.1	SAMEA112667502
GCA_028909095.1	SAMEA112667486
GCA_028909275.1	SAMEA112667369
GCA_028909295.1	SAMEA112667368
GCA_028923685.1	SAMEA112667513
GCA_030295265.1	SAMD00515067
GCA_031337835.1	SAMN15524594
GCA_031337935.1	SAMN15524687
GCA_031338435.1	SAMN15524603
GCA_031338575.1	SAMN15524610
GCA_031338815.1	SAMN15524621
GCA_031338955.1	SAMN15524631
GCA_031339475.1	SAMN15524658
GCA_031339615.1	SAMN15524667
GCA_031339735.1	SAMN15524672
GCA_031339755.1	SAMN15524674
GCA_031339775.1	SAMN15524593
GCA_031339815.1	SAMN15524675
GCA_032178775.1	SAMN34159958
GCA_032178815.1	SAMN34159959
GCA_032178875.1	SAMN34159969
GCA_032178915.1	SAMN34159973
GCA_032179015.1	SAMN34159978
GCA_032179075.1	SAMN34159963
GCA_032179115.1	SAMN34159964
GCA_032179135.1	SAMN34159966
GCA_032179175.1	SAMN34159967
GCA_032254915.1	SAMN37605523
GCA_032254995.1	SAMN37605495
GCA_032255055.1	SAMN37605517
GCA_032255075.1	SAMN37605496
GCA_032255155.1	SAMN37605492
GCA_032255195.1	SAMN37605466
GCA_032255235.1	SAMN37605482
GCA_032255525.1	SAMN37605437
GCA_032255695.1	SAMN37605435
GCA_032255745.1	SAMN37605440
GCA_032255885.1	SAMN37605430
GCA_032256085.1	SAMN37605442
GCA_032256285.1	SAMN37605423
GCA_032256325.1	SAMN37605454
GCA_032256345.1	SAMN37605467
GCA_032256585.1	SAMN37605424
GCA_032256605.1	SAMN37605429
GCA_032256645.1	SAMN37605428
GCA_032256665.1	SAMN37605432
GCA_032256725.1	SAMN37605419
GCA_032256765.1	SAMN37605404
GCA_032256855.1	SAMN37605418
GCA_032286745.1	SAMN36289120
GCA_032286785.1	SAMN36289135
GCA_032286825.1	SAMN36289174
GCA_032287145.1	SAMN36289111
GCA_032287205.1	SAMN36289140
GCA_032287225.1	SAMN36289133
GCA_032287245.1	SAMN36289136
GCA_032287265.1	SAMN36289149
GCA_032287405.1	SAMN36289114
GCA_032287425.1	SAMN36289175
GCA_032287445.1	SAMN36289177
GCA_032287485.1	SAMN36289184
GCA_032287505.1	SAMN36289180
GCA_032287545.1	SAMN36289117
GCA_032288605.1	SAMN36289131
GCA_032288625.1	SAMN36289112
GCA_032288905.1	SAMN36289191
GCA_032289705.1	SAMN36289109
GCA_032290105.1	SAMN36289151
GCA_032296385.1	SAMN36289176
GCA_032329815.1	SAMN36729067
GCA_032358135.1	SAMN37664307
GCA_032497645.1	SAMN37693819
SRR1270116	SAMN02195196
GCF_001729185.1	SAMN05590403
GCF_000304955.2	SAMN02435824
SRR190873	SAMN00262223
GCF_000176435.1	SAMN02393825
GCF_000195065.1	SAMN02603740
GCA_015741355.1	SAMEA7177413
GCA_015958965.1	SAMEA7177412
GCA_015959045.1	SAMEA7177417
GCA_015959125.1	SAMEA7177416
GCA_016134565.1	SAMEA7177421
GCF_000735705.2	SAMN02585803
GCF_000753725.1	SAMN03014087
GCF_000754625.1	SAMN03014086
GCF_000818865.1	SAMN03234995
GCF_000939665.1	SAMN03371481
GCF_001661905.2	SAMN05180557
GCF_003096115.1	SAMN08999467
GCF_013085145.1	SAMN13735001
GCF_013414615.1	SAMN10970869
GCF_000237505.1	SAMN00765533
GCF_000237625.1	SAMN00765519
SRR11245293	SAMN00765525
GCF_013414365.1	SAMN10970912
GCF_013414405.1	SAMN10970911
GCF_018336415.1	SAMN13736322
GCF_000338215.2	SAMN02469778
GCF_000318075.1	SAMN02470610
GCF_000176395.1	SAMN02393826
GCF_002407455.1	SAMN02215344
GCF_000299495.2	SAMN02469953
SRR7791627	SAMN09982340
SRR7791623	SAMN09982344
SRR7791624	SAMN09982345
SRR7791609	SAMN09982350
SRR7791621	SAMN09982354
SRR7791634	SAMN09982384
SRR7791606	SAMN09982386
SRR6027652	SAMN07632676
SRR6027650	SAMN07632678
SRR6027657	SAMN07632679
SRR7062501	SAMN08979115
SRR3826970	SAMN05366910
SRR10531434	SAMN13388593
SRR10531435	SAMN13388592
SRR10531455	SAMN13388574
SRR12608396	SAMN16081352
SRR12608397	SAMN16081351
SRR12644338	SAMN16167771
SRR12914463	SAMN16567319
SRR12914465	SAMN16567316
SRR4432998	SAMN05924906
SRR4432999	SAMN05924907
SRR4433000	SAMN05924904
SRR4433001	SAMN05924905
SRR6027638	SAMN07632717
SRR6027639	SAMN07632718
SRR6027641	SAMN07632716
SRR6027642	SAMN07632713
SRR6027643	SAMN07632714
SRR6027648	SAMN07632704
SRR6027674	SAMN07632731
SRR6027711	SAMN07632695
SRR6027714	SAMN07632722
SRR6027717	SAMN07632727
SRR7062492	SAMN08979116
SRR7062493	SAMN08979117
SRR7062494	SAMN08979108
SRR7062497	SAMN08979111
SRR7062498	SAMN08979112
SRR7062504	SAMN08979191
SRR7062507	SAMN08979146
SRR7062508	SAMN08979147
SRR7062511	SAMN08979141
SRR7062520	SAMN08979192
SRR7062524	SAMN08979254
SRR7062527	SAMN08979251
SRR7062542	SAMN08979167
SRR7062552	SAMN08979172
SRR7062560	SAMN08979176
SRR7062563	SAMN08979227
SRR7062564	SAMN08979222
SRR7062566	SAMN08979224
SRR7062568	SAMN08979218
SRR7062578	SAMN08979178
SRR7062583	SAMN08979216
SRR7062584	SAMN08979211
SRR7062590	SAMN08979213
SRR7062591	SAMN08979212
SRR7062595	SAMN08979205
SRR7062596	SAMN08979198
SRR7062597	SAMN08979199
SRR7062599	SAMN08979201
SRR7062609	SAMN08979207
SRR7062616	SAMN08979124
SRR7062621	SAMN08979121
SRR7062622	SAMN08979233
SRR7062624	SAMN08979235
SRR7062625	SAMN08979234
SRR7062626	SAMN08979229
SRR7062628	SAMN08979231
SRR7647160	SAMN09767757
SRR7647161	SAMN09767756
SRR7647163	SAMN09767751
SRR7647164	SAMN09767750
SRR7647165	SAMN09767749
SRR7647166	SAMN09767748
SRR7647169	SAMN09767753
SRR7647171	SAMN09767764
SRR7647172	SAMN09767775
SRR7647180	SAMN09767772
SRR7647186	SAMN09767744
SRR7647190	SAMN09767746
SRR7647192	SAMN09767766
SRR7647193	SAMN09767767
SRR7647195	SAMN09767768
SRR7647197	SAMN09767770
SRR7647200	SAMN09767728
SRR7647206	SAMN09767736
SRR7696552	SAMN09838522
SRR7696574	SAMN09838509
SRR7696576	SAMN09838518
SRR7696586	SAMN09838638
SRR7725760	SAMN09869689
SRR8169143	SAMN10390775
SRR8169144	SAMN10390768
SRR8169145	SAMN10390767
SRR8169146	SAMN10390770
SRR8169150	SAMN10390774
SRR8169151	SAMN10390773
SRR8169154	SAMN10390799
SRR8169159	SAMN10390784
SRR8169161	SAMN10390782
SRR8169166	SAMN10390796
SRR8169167	SAMN10390789
PNCV000149	SAMN47817266
PNCV000156	SAMN47817267
PNCV000163	SAMN47817268
PNCV000166	SAMN47817269
PNCV000168	SAMN47817270
PNCV000170	SAMN47817271
PNCV000171	SAMN47817272
PNCV000176	SAMN47817273
PNCV000177	SAMN47817274
PNCV000178	SAMN47817275
PNCV000179	SAMN47817276
PNCV000180	SAMN47817277
PNCV000181	SAMN47817278
PNCV000182	SAMN47817279
PNCV000001	SAMN47817234
PNCV000194	SAMN47817280
PNCV000199	SAMN47817281
PNCV000011	SAMN47817235
PNCV000012	SAMN47817236
PNCV000013	SAMN47817237
PNCV000014	SAMN47817238
PNCV000015	SAMN47817239
PNCV000016	SAMN47817240
PNCV000017	SAMN47817241
PNCV000058	SAMN47817242
PNCV000059	SAMN47817243
PNCV000060	SAMN47817244
PNCV000061	SAMN47817245
PNCV000062	SAMN47817246
PNCV000063	SAMN47817247
PNCV000064	SAMN47817248
PNCV000065	SAMN47817249
PNCV000066	SAMN47817250
PNCV000067	SAMN47817251
PNCV000068	SAMN47817252
PNCV000069	SAMN47817253
PNCV000070	SAMN47817254
PNCV000071	SAMN47817255
PNCV000208	SAMN47817282
PNCV000074	SAMN47817256
PNCV000075	SAMN47817257
PNCV000080	SAMN47817258
PNCV000081	SAMN47817259
PNCV000083	SAMN47817260
PNCV000095	SAMN47817261
PNCV000096	SAMN47817262
PNCV000217	SAMN47817283
PNCV000098	SAMN47817263
PNCV000218	SAMN47817284
PNCV000145	SAMN47817264
PNCV000146	SAMN47817265
PNCV000219	SAMN47817285
PNCV000222	SAMN47817286
PNCV000150	SAMN47817189
PNCV000151	SAMN47817190
PNCV000165	SAMN47817191
PNCV000167	SAMN47817192
PNCV000186	SAMN47817193
PNCV000187	SAMN47817194
PNCV000188	SAMN47817195
PNCV000192	SAMN47817196
PNCV000196	SAMN47817197
PNCV000200	SAMN47817198
PNCV000201	SAMN47817199
PNCV000203	SAMN47817200
PNCV000037	SAMN47817163
PNCV000038	SAMN47817164
PNCV000009	SAMN47817162
PNCV000044	SAMN47817166
PNCV000039	SAMN47817165
PNCV000056	SAMN47817178
PNCV000045	SAMN47817167
PNCV000046	SAMN47817168
PNCV000047	SAMN47817169
PNCV000048	SAMN47817170
PNCV000049	SAMN47817171
PNCV000050	SAMN47817172
PNCV000051	SAMN47817173
PNCV000052	SAMN47817174
PNCV000053	SAMN47817175
PNCV000054	SAMN47817176
PNCV000055	SAMN47817177
PNCV000057	SAMN47817179
PNCV000206	SAMN47817201
PNCV000207	SAMN47817202
PNCV000213	SAMN47817203
PNCV000215	SAMN47817204
PNCV000216	SAMN47817205
PNCV000077	SAMN47817180
PNCV000105	SAMN47817181
PNCV000106	SAMN47817182
PNCV000107	SAMN47817183
PNCV000109	SAMN47817184
PNCV000110	SAMN47817185
PNCV000130	SAMN47817186
PNCV000141	SAMN47817187
PNCV000143	SAMN47817188
PNCV000223	SAMN47817206
PNCV000010	SAMN47817050
PNCV000018	SAMN47817051
PNCV000019	SAMN47817052
PNCV000020	SAMN47817053
PNCV000073	SAMN47817054
PNCV000084	SAMN47817055
PNCV000100	SAMN47817056
PNCV000101	SAMN47817057
PNCV000102	SAMN47817058
PNCV000103	SAMN47817059
PNCV000104	SAMN47817060
PNCV000113	SAMN47817061
PNCV000125	SAMN47817062
PNCV000129	SAMN47817063
PNCV000164	SAMN47817048
PNCV000169	SAMN47817049
PNCV000099	SAMN47300410
PNCV000108	SAMN47300411
PNCV000157	SAMN47300405
PNCV000191	SAMN47300406
PNCV000195	SAMN47300407
PNCV000202	SAMN47300408
PNCV000209	SAMN47300409
PNCV000193	SAMN47300434
PNCV000204	SAMN47300435
PNCV000008	SAMN47300438
PNCV000118	SAMN47300440
PNCV000122	SAMN47300444
PNCV000123	SAMN47300445
PNCV000124	SAMN47300446
PNCV000139	SAMN47300447
PNCV000140	SAMN47300448
PNCV000142	SAMN47300449
PNCV000144	SAMN47300450
PNCV000221	SAMN47300451
PNCV000006	SAMN47300436
PNCV000007	SAMN47300437
PNCV000117	SAMN47300439
PNCV000119	SAMN47300441
PNCV000120	SAMN47300442
PNCV000121	SAMN47300443
PNCV000021	SAMN47817074
PNCV000022	SAMN47817075
PNCV000023	SAMN47817076
PNCV000024	SAMN47817077
PNCV000025	SAMN47817078
PNCV000026	SAMN47817079
PNCV000027	SAMN47817080
PNCV000028	SAMN47817081
PNCV000029	SAMN47817082
PNCV000030	SAMN47817083
PNCV000031	SAMN47817084
PNCV000032	SAMN47817085
PNCV000033	SAMN47817086
PNCV000034	SAMN47817087
PNCV000035	SAMN47817088
PNCV000036	SAMN47817089
PNCV000114	SAMN47817091
PNCV000115	SAMN47817092
PNCV000116	SAMN47817093
PNCV000127	SAMN47817094
PNCV000128	SAMN47817095
PNCV000132	SAMN47817096
PNCV000134	SAMN47817097
PNCV000136	SAMN47817098
PNCV000147	SAMN47817099
PNCV000148	SAMN47817100
PNCV000214	SAMN47817090
PNCV000189	SAMN47300454
PNCV000197	SAMN47300455
PNCV000003	SAMN47300456
PNCV000004	SAMN47300457
PNCV000005	SAMN47300458
PNCV000002	SAMN47817157
PNCV000093	SAMN47817158
PNCV000111	SAMN47817159
PNCV000112	SAMN47817160
PNCV000138	SAMN47817161
PNCV000162	SAMN47817156
PNCV000172	SAMN47303868
PNCV000173	SAMN47303869
PNCV000174	SAMN47303870
PNCV000175	SAMN47303871
PNCV000183	SAMN47303872
PNCV000184	SAMN47303873
PNCV000185	SAMN47303874
PNCV000190	SAMN47303875
PNCV000198	SAMN47303876
PNCV000205	SAMN47303877
PNCV000040	SAMN47303878
PNCV000041	SAMN47303879
PNCV000042	SAMN47303880
PNCV000043	SAMN47303881
PNCV000210	SAMN47303882
PNCV000211	SAMN47303883
PNCV000212	SAMN47303884
PNCV000094	SAMN47303885
PNCV000097	SAMN47303886
PNCV000092	SAMN31251117
PNCV000126	SAMN47303887
PNCV000131	SAMN47303888
PNCV000133	SAMN47303889
PNCV000135	SAMN47303890
PNCV000137	SAMN47303891
PNCV000158	SAMN47859364
PNCV000159	SAMN47859365
PNCV000160	SAMN47859366
PNCV000161	SAMN47859367
PNCV000152	SAMN47859368
PNCV000153	SAMN47859369
PNCV000154	SAMN47859370
PNCV000155	SAMN47859371
RM-134-1	SAMN47202290
RM-134-5	SAMN47202291
RM-160-1	SAMN28767277
RM-160-2	SAMN47202292
RM-162-1	SAMN47202293
RM-162-4	SAMN47202294
RM-195-1	SAMN28767278
RM-301-1	SAMN47202295
RM-353-1	SAMN47202296
HS-102-10	SAMN47202273
HS-119-4	SAMN28495061
ISF-168-5	SAMN47202276
ISF-168-6	SAMN47202277
ISF-168-10	SAMN47202274
ISF-168-11	SAMN47202275
ISF-170-3	SAMN47202278
ISF 180-2	SAMN28767334
ISF-180-4	SAMN47202279
ISF-191-9	SAMN47202281
ISF-191-11	SAMN47202280
ISF-208-1	SAMN28767352
ISF-208-2	SAMN28767353
ISF-208-5	SAMN28767354
ISF-208-6	SAMN47202282
ISF-208-8	SAMN28767355
ISF-237-3	SAMN47202283
ISF-237-6	SAMN28767368
ISF-256-8	SAMN28767377
ISF-271-2	SAMN28767379
ISF-331-2B	SAMN47202284
ISF-346-5	SAMN47202285
ISF-347-2	SAMN47202286
ISF-360-1	SAMN47202287
ISF-406-2	SAMN47202288
ISF-406-7	SAMN47202289
1979	SAMN47172493
1980	SAMN47172494
5676	SAMN47172495
CF00214290-VCH	SAMN47200106
CF00214423-VCH	SAMN47200107
ED01922498-VCH	SAMN47200099
HM00143467-VCH	SAMN47200108
HM00176690-VCH	SAMN47200109
HM00176691-VCH	SAMN47200110
OA01632632-VCH	SAMN47200111
OA01713966-VCH	SAMN47200112
OA01817442-VCH	SAMN47200113
OA01832280-VCH	SAMN47200114
OA01832281-VCH	SAMN47200115
OA01832288-VCH	SAMN47200116
OA01832296-VCH	SAMN47200117
OA01842978-VCH	SAMN47200118
OA02017387-VCH	SAMN47200119
OA02024540-VCH	SAMN47200120
YA00150653-VCH	SAMN47200100
YA00155149-VCH	SAMN47200121
YA00162972-VCH	SAMN47200122
YA00169222-VCH	SAMN47200123
YA00175562-VCH	SAMN47200101
YA00191489-VCH	SAMN47200102
YA00191717-VCH	SAMN47200103
YA00199853-VCH	SAMN47200104
YA00208753-VCH	SAMN47200105
YA00222088-VCH	SAMN47200124
YA00222089-VCH	SAMN47200125
YA00222090-VCH	SAMN47200126
YA00222091-VCH	SAMN47200127
YA00222092-VCH	SAMN47200128
YA00224846-VCH	SAMN47200129
YA00224848-VCH	SAMN47200130
YA00227481-VCH	SAMN47200131
YA00227488-VCH	SAMN47200132
YA00227500-VCH	SAMN47200133
