# Supplementary material for: Population structure and phylogenetic analysis of Vibrio cholerae non-O1/O139 by whole genome sequencing
Source: PLoS One. 2026 Mar 5;21(3):e0343306. doi: 10.1371/journal.pone.0343306 (PMC12962490; doi:10.1371/journal.pone.0343306)
Supplement: S2 Table — (XLSX) [file pone.0343306.s002.xlsx]

## Sheet: TableS2
Sample name	BioSample accession	Host	Detailed host	Isolation source	Sample type	Infection type	Country	Region	Year	Serogroup	Biotype	Serotype	Fastbap clade	Lineage
HS-102-10	SAMN47202273	Environmental	Food	Mollusks	NA	NA	Canada	Quebec	2018	Non O1/O139	NA	NA	5
HS-119-4	SAMN28495061	Environmental	Food	Mollusks	NA	NA	Canada	Quebec	2018	Non O1/O139	NA	NA	5
ISF 180-2	SAMN28767334	Environmental	Food	Shrimp	NA	NA	India	Quebec	2014	Non O1/O139	NA	NA	5
ISF-168-10	SAMN47202274	Environmental	Food	Shrimp	NA	NA	India	Ontario	2014	Non O1/O139	NA	NA	5
ISF-168-11	SAMN47202275	Environmental	Food	Shrimp	NA	NA	India	Ontario	2014	Non O1/O139	NA	NA	5
ISF-168-5	SAMN47202276	Environmental	Food	Shrimp	NA	NA	India	Ontario	2014	Non O1/O139	NA	NA	5
ISF-168-6	SAMN47202277	Environmental	Food	Shrimp	NA	NA	India	Ontario	2014	Non O1/O139	NA	NA	5
ISF-170-3	SAMN47202278	Environmental	Food	Shrimp	NA	NA	India	NA	2014	Non O1/O139	NA	NA	5
ISF-180-4	SAMN47202279	Environmental	Food	Shrimp	NA	NA	India	Quebec	2014	Non O1/O139	NA	NA	5
ISF-191-11	SAMN47202280	Environmental	Food	Shrimp	NA	NA	India	Quebec	2015	Non O1/O139	NA	NA	5
ISF-191-9	SAMN47202281	Environmental	Food	Shrimp	NA	NA	India	Quebec	2015	Non O1/O139	NA	NA	5
ISF-208-1	SAMN28767352	Environmental	Food	Shrimp	NA	NA	Thailand	Prince Edward Island	2016	Non O1/O139	NA	NA	5
ISF-208-2	SAMN28767353	Environmental	Food	Shrimp	NA	NA	Thailand	Prince Edward Island	2016	Non O1/O139	NA	NA	5
ISF-208-5	SAMN28767354	Environmental	Food	Shrimp	NA	NA	Thailand	Prince Edward Island	2016	Non O1/O139	NA	NA	5
ISF-208-6	SAMN47202282	Environmental	Food	Shrimp	NA	NA	Thailand	Prince Edward Island	2016	Non O1/O139	NA	NA	5
ISF-208-8	SAMN28767355	Environmental	Food	Shrimp	NA	NA	Thailand	Prince Edward Island	2016	Non O1/O139	NA	NA	5
ISF-237-3	SAMN47202283	Environmental	Food	Shrimp	NA	NA	India	NA	2016	Non O1/O139	NA	NA	5
ISF-237-6	SAMN28767368	Environmental	Food	Shrimp	NA	NA	India	NA	2016	Non O1/O139	NA	NA	5
ISF-256-8	SAMN28767377	Environmental	Food	Shrimp	NA	NA	Thailand	Saskatchewan	2017	Non O1/O139	NA	NA	5
ISF-271-2	SAMN28767379	Environmental	Food	Shrimp	NA	NA	India	NA	2017	Non O1/O139	NA	NA	5
ISF-331-2B	SAMN47202284	Environmental	Food	Shrimp	NA	NA	Bangladesh	NA	2019	Non O1/O139	NA	NA	5
ISF-346-5	SAMN47202285	Environmental	Food	Shrimp	NA	NA	India	NA	2019	Non O1/O139	NA	NA	5
ISF-347-2	SAMN47202286	Environmental	Food	Shrimp	NA	NA	Ecuador	Ontario	2019	Non O1/O139	NA	NA	5
ISF-360-1	SAMN47202287	Environmental	Food	Shrimp	NA	NA	India	NA	2019	Non O1/O139	NA	NA	5
ISF-406-2	SAMN47202288	Environmental	Food	Shrimp	NA	NA	India	Quebec	2020	Non O1/O139	NA	NA	5
ISF-406-7	SAMN47202289	Environmental	Food	Shrimp	NA	NA	India	Quebec	2020	Non O1/O139	NA	NA	5
PNCV000001	SAMN47817234	Clinical	Clinical	Homo sapiens	Ear	Extraintestinal	Canada	British Columbia	2009	Non O1/O139	NA	NA	5
PNCV000002	SAMN47817157	Clinical	Clinical	Homo sapiens	Stool	Gastrointestinal	Canada	Nova Scotia	2013	Non O1/O139	NA	NA	5
PNCV000003	SAMN47300456	Clinical	Clinical	Homo sapiens	Stool	Gastrointestinal	Canada	Prince Edward Island	2014	Non O1/O139	NA	NA	5
PNCV000004	SAMN47300457	Clinical	Clinical	Homo sapiens	Blood	Extraintestinal	Canada	Prince Edward Island	2017	Non O1/O139	NA	NA	5
PNCV000005	SAMN47300458	Clinical	Clinical	Homo sapiens	Blood	Extraintestinal	Canada	Prince Edward Island	2017	Non O1/O139	NA	NA	5
PNCV000006	SAMN47300436	Clinical	Clinical	Homo sapiens	Stool	Gastrointestinal	Canada	Ontario	2017	O1	El Tor	Inaba	1	7PET
PNCV000007	SAMN47300437	Clinical	Clinical	Homo sapiens	Stool	Gastrointestinal	Canada	Ontario	2017	O1	El Tor	Inaba	1	7PET
PNCV000008	SAMN47300438	Environmental	Animal	Fish	NA	NA	Canada	Ontario	2017	Non O1/O139	NA	NA	4
PNCV000009	SAMN47817162	Clinical	Clinical	Homo sapiens	Ear	Extraintestinal	Canada	Alberta	2013	Non O1/O139	NA	NA	5
PNCV000010	SAMN47817050	Clinical	Clinical	Homo sapiens	Urine	Extraintestinal	Canada	Saskatchewan	2013	Non O1/O139	NA	NA	5
PNCV000011	SAMN47817235	Clinical	Clinical	Homo sapiens	Stool	Gastrointestinal	Canada	British Columbia	2013	Non O1/O139	NA	NA	2
PNCV000012	SAMN47817236	Clinical	Clinical	Homo sapiens	Urine	Extraintestinal	Canada	British Columbia	2014	Non O1/O139	NA	NA	5
PNCV000013	SAMN47817237	Clinical	Clinical	Homo sapiens	Stool	Gastrointestinal	Canada	British Columbia	2016	Non O1/O139	NA	NA	2
PNCV000014	SAMN47817238	Clinical	Clinical	Homo sapiens	Stool	Gastrointestinal	Canada	British Columbia	2016	Non O1/O139	NA	NA	5
PNCV000015	SAMN47817239	Clinical	Clinical	Homo sapiens	Stool	Gastrointestinal	Canada	British Columbia	2017	Non O1/O139	NA	NA	4
PNCV000016	SAMN47817240	Clinical	Clinical	Homo sapiens	Stool	Gastrointestinal	Canada	British Columbia	2017	Non O1/O139	NA	NA	4
PNCV000017	SAMN47817241	Clinical	Clinical	Homo sapiens	Stool	Gastrointestinal	Canada	British Columbia	2017	Non O1/O139	NA	NA	2
PNCV000018	SAMN47817051	Clinical	Clinical	Homo sapiens	Stool	Gastrointestinal	Canada	Saskatchewan	2014	Non O1/O139	NA	NA	2
PNCV000019	SAMN47817052	Clinical	Clinical	Homo sapiens	Ear	Extraintestinal	Canada	Saskatchewan	2015	Non O1/O139	NA	NA	5
PNCV000020	SAMN47817053	Clinical	Clinical	Homo sapiens	Stool	Gastrointestinal	Canada	Saskatchewan	2017	Non O1/O139	NA	NA	4
PNCV000021	SAMN47817074	Clinical	Clinical	Homo sapiens	Stool	Gastrointestinal	Canada	Quebec	2011	Non O1/O139	NA	NA	5
PNCV000022	SAMN47817075	Clinical	Clinical	Homo sapiens	Stool	Gastrointestinal	Canada	Quebec	2012	Non O1/O139	NA	NA	5
PNCV000023	SAMN47817076	Clinical	Clinical	Homo sapiens	Stool	Gastrointestinal	Canada	Quebec	2012	Non O1/O139	NA	NA	4
PNCV000024	SAMN47817077	Clinical	Clinical	Homo sapiens	Stool	Gastrointestinal	Canada	Quebec	2013	Non O1/O139	NA	NA	4
PNCV000025	SAMN47817078	Clinical	Clinical	Homo sapiens	Stool	Gastrointestinal	Canada	Quebec	2013	Non O1/O139	NA	NA	4	CAD-5
PNCV000026	SAMN47817079	Clinical	Clinical	Homo sapiens	Stool	Gastrointestinal	Canada	Quebec	2013	Non O1/O139	NA	NA	5
PNCV000027	SAMN47817080	Clinical	Clinical	Homo sapiens	Blood	Extraintestinal	Canada	Quebec	2014	Non O1/O139	NA	NA	5
PNCV000028	SAMN47817081	Clinical	Clinical	Homo sapiens	Stool	Gastrointestinal	Canada	Quebec	2014	Non O1/O139	NA	NA	4	CAD-4
PNCV000029	SAMN47817082	Clinical	Clinical	Homo sapiens	Stool	Gastrointestinal	Canada	Quebec	2014	Non O1/O139	NA	NA	5
PNCV000030	SAMN47817083	Clinical	Clinical	Homo sapiens	Blood	Extraintestinal	Canada	Quebec	2014	Non O1/O139	NA	NA	5
PNCV000031	SAMN47817084	Clinical	Clinical	Homo sapiens	Stool	Gastrointestinal	Canada	Quebec	2014	Non O1/O139	NA	NA	5
PNCV000032	SAMN47817085	Clinical	Clinical	Homo sapiens	Stool	Gastrointestinal	Canada	Quebec	2015	Non O1/O139	NA	NA	4
PNCV000033	SAMN47817086	Clinical	Clinical	Homo sapiens	Stool	Gastrointestinal	Canada	Quebec	2015	Non O1/O139	NA	NA	4
PNCV000034	SAMN47817087	Clinical	Clinical	Homo sapiens	Stool	Gastrointestinal	Canada	Quebec	2015	Non O1/O139	NA	NA	5
PNCV000035	SAMN47817088	Clinical	Clinical	Homo sapiens	Stool	Gastrointestinal	Canada	Quebec	2015	Non O1/O139	NA	NA	5
PNCV000036	SAMN47817089	Clinical	Clinical	Homo sapiens	Blood	Extraintestinal	Canada	Quebec	2017	Non O1/O139	NA	NA	5
PNCV000037	SAMN47817163	Clinical	Clinical	Homo sapiens	Stool	Gastrointestinal	Canada	Alberta	2013	Non O1/O139	NA	NA	5
PNCV000038	SAMN47817164	Clinical	Clinical	Homo sapiens	Stool	Gastrointestinal	Canada	Alberta	2013	Non O1/O139	NA	NA	4
PNCV000039	SAMN47817165	Clinical	Clinical	Homo sapiens	Stool	Gastrointestinal	Canada	Alberta	2014	Non O1/O139	NA	NA	5
PNCV000040	SAMN47303878	Clinical	Clinical	Homo sapiens	Stool	Gastrointestinal	Canada	New Brunswick	2014	Non O1/O139	NA	NA	5
PNCV000041	SAMN47303879	Clinical	Clinical	Homo sapiens	Stool	Gastrointestinal	Canada	New Brunswick	2015	Non O1/O139	NA	NA	5
PNCV000042	SAMN47303880	Clinical	Clinical	Homo sapiens	Stool	Gastrointestinal	Canada	New Brunswick	2016	Non O1/O139	NA	NA	4
PNCV000043	SAMN47303881	Clinical	Clinical	Homo sapiens	Stool	Gastrointestinal	Canada	New Brunswick	2017	Non O1/O139	NA	NA	5	CAD-6
PNCV000044	SAMN47817166	Clinical	Clinical	Homo sapiens	Urine	Extraintestinal	Canada	Alberta	2013	Non O1/O139	NA	NA	3	CAD-1
PNCV000045	SAMN47817167	Clinical	Clinical	Homo sapiens	Blood	Extraintestinal	Canada	Alberta	2015	Non O1/O139	NA	NA	4
PNCV000046	SAMN47817168	Clinical	Clinical	Homo sapiens	Stool	Gastrointestinal	Canada	Alberta	2015	Non O1/O139	NA	NA	4	CAD-4
PNCV000047	SAMN47817169	Clinical	Clinical	Homo sapiens	Tissue/wound	Extraintestinal	Canada	Alberta	2015	Non O1/O139	NA	NA	2
PNCV000048	SAMN47817170	Clinical	Clinical	Homo sapiens	Tissue/wound	Extraintestinal	Canada	Alberta	2015	Non O1/O139	NA	NA	5
PNCV000049	SAMN47817171	Clinical	Clinical	Homo sapiens	Stool	Gastrointestinal	Canada	Alberta	2016	Non O1/O139	NA	NA	4
PNCV000050	SAMN47817172	Clinical	Clinical	Homo sapiens	Stool	Gastrointestinal	Canada	Alberta	2016	Non O1/O139	NA	NA	4
PNCV000051	SAMN47817173	Clinical	Clinical	Homo sapiens	Stool	Gastrointestinal	Canada	Alberta	2016	Non O1/O139	NA	NA	4
PNCV000052	SAMN47817174	Clinical	Clinical	Homo sapiens	Stool	Gastrointestinal	Canada	Alberta	2016	Non O1/O139	NA	NA	5
PNCV000053	SAMN47817175	Clinical	Clinical	Homo sapiens	Stool	Gastrointestinal	Canada	Alberta	2017	Non O1/O139	NA	NA	4
PNCV000054	SAMN47817176	Clinical	Clinical	Homo sapiens	Stool	Gastrointestinal	Canada	Alberta	2017	Non O1/O139	NA	NA	4
PNCV000055	SAMN47817177	Clinical	Clinical	Homo sapiens	Tissue/wound	Extraintestinal	Canada	Alberta	2017	Non O1/O139	NA	NA	2
PNCV000056	SAMN47817178	Clinical	Clinical	Homo sapiens	Tissue/wound	Extraintestinal	Canada	Alberta	2014	Non O1/O139	NA	NA	5
PNCV000057	SAMN47817179	Clinical	Clinical	Homo sapiens	Stool	Gastrointestinal	Canada	Alberta	2018	Non O1/O139	NA	NA	4	CAD-4
PNCV000058	SAMN47817242	Clinical	Clinical	Homo sapiens	Stool	Gastrointestinal	Canada	British Columbia	2018	Non O1/O139	NA	NA	5
PNCV000059	SAMN47817243	Clinical	Clinical	Homo sapiens	Stool	Gastrointestinal	Canada	British Columbia	2018	Non O1/O139	NA	NA	5	CAD-2
PNCV000060	SAMN47817244	Clinical	Clinical	Homo sapiens	Stool	Gastrointestinal	Canada	British Columbia	2018	Non O1/O139	NA	NA	5	CAD-2
PNCV000061	SAMN47817245	Clinical	Clinical	Homo sapiens	Stool	Gastrointestinal	Canada	British Columbia	2018	Non O1/O139	NA	NA	5	CAD-2
PNCV000062	SAMN47817246	Environmental	Food	Herring roe	NA	NA	Canada	British Columbia	2018	Non O1/O139	NA	NA	5	CAD-2
PNCV000063	SAMN47817247	Environmental	Food	Herring roe	NA	NA	Canada	British Columbia	2018	Non O1/O139	NA	NA	5	CAD-2
PNCV000064	SAMN47817248	Environmental	Food	Herring roe	NA	NA	Canada	British Columbia	2018	Non O1/O139	NA	NA	5	CAD-2
PNCV000065	SAMN47817249	Environmental	Water	Water	NA	NA	Canada	British Columbia	2018	Non O1/O139	NA	NA	5
PNCV000066	SAMN47817250	Environmental	Food	Herring roe	NA	NA	Canada	British Columbia	2018	Non O1/O139	NA	NA	5	CAD-2
PNCV000067	SAMN47817251	Environmental	Food	Herring roe	NA	NA	Canada	British Columbia	2018	Non O1/O139	NA	NA	5	CAD-2
PNCV000068	SAMN47817252	Environmental	Water	Water	NA	NA	Canada	British Columbia	2018	Non O1/O139	NA	NA	5	CAD-2
PNCV000069	SAMN47817253	Environmental	Water	Water	NA	NA	Canada	British Columbia	2018	Non O1/O139	NA	NA	5
PNCV000070	SAMN47817254	Environmental	Water	Water	NA	NA	Canada	British Columbia	2018	Non O1/O139	NA	NA	4
PNCV000071	SAMN47817255	Environmental	Water	Water	NA	NA	Canada	British Columbia	2018	Non O1/O139	NA	NA	5
PNCV000073	SAMN47817054	Clinical	Clinical	Homo sapiens	Stool	Gastrointestinal	Canada	Saskatchewan	2018	Non O1/O139	NA	NA	5	CAD-8
PNCV000074	SAMN47817256	Clinical	Clinical	Homo sapiens	Stool	Gastrointestinal	Canada	British Columbia	2019	O1	NA	Ogawa	1	7PET
PNCV000075	SAMN47817257	Clinical	Clinical	Homo sapiens	Stool	Gastrointestinal	Canada	British Columbia	2019	Non O1/O139	NA	NA	4
PNCV000077	SAMN47817180	Clinical	Clinical	Homo sapiens	Ear	Extraintestinal	Canada	Alberta	2019	Non O1/O139	NA	NA	3	CAD-1
PNCV000080	SAMN47817258	Clinical	Clinical	Homo sapiens	Stool	Gastrointestinal	Canada	British Columbia	2019	Non O1/O139	NA	NA	5
PNCV000081	SAMN47817259	Clinical	Clinical	Homo sapiens	Stool	Gastrointestinal	Canada	British Columbia	2019	Non O1/O139	NA	NA	5
PNCV000083	SAMN47817260	Clinical	Clinical	Homo sapiens	Stool	Gastrointestinal	Canada	British Columbia	2019	Non O1/O139	NA	NA	5	A3
PNCV000084	SAMN47817055	Clinical	Clinical	Homo sapiens	Blood	Extraintestinal	Canada	Saskatchewan	2019	Non O1/O139	NA	NA	5
PNCV000092	SAMN31251117	Clinical	Clinical	Homo sapiens	Tissue/wound	Extraintestinal	Canada	New Brunswick	2022	O139	NA	NA	5
PNCV000093	SAMN47817158	Clinical	Clinical	Homo sapiens	Stool	Gastrointestinal	Canada	Nova Scotia	2019	Non O1/O139	NA	NA	5
PNCV000094	SAMN47303885	Clinical	Clinical	Homo sapiens	Stool	Gastrointestinal	Canada	New Brunswick	2019	Non O1/O139	NA	NA	5
PNCV000095	SAMN47817261	Clinical	Clinical	Homo sapiens	Stool	Gastrointestinal	Canada	British Columbia	2020	Non O1/O139	NA	NA	4
PNCV000096	SAMN47817262	Clinical	Clinical	Homo sapiens	Stool	Gastrointestinal	Canada	British Columbia	2020	Non O1/O139	NA	NA	2
PNCV000097	SAMN47303886	Clinical	Clinical	Homo sapiens	Stool	Gastrointestinal	Canada	New Brunswick	2020	Non O1/O139	NA	NA	5
PNCV000098	SAMN47817263	Clinical	Clinical	Homo sapiens	Stool	Gastrointestinal	Canada	British Columbia	2020	Non O1/O139	NA	NA	5
PNCV000099	SAMN47300410	Clinical	Clinical	Homo sapiens	Stool	Gastrointestinal	Canada	Manitoba	2020	Non O1/O139	NA	NA	5
PNCV000100	SAMN47817056	Clinical	Clinical	Homo sapiens	Urine	Extraintestinal	Canada	Saskatchewan	2020	Non O1/O139	NA	NA	5
PNCV000101	SAMN47817057	Environmental	Water	Water	NA	NA	Canada	Saskatchewan	2020	Non O1/O139	NA	NA	5
PNCV000102	SAMN47817058	Environmental	Water	Water	NA	NA	Canada	Saskatchewan	2020	Non O1/O139	NA	NA	5
PNCV000103	SAMN47817059	Environmental	Water	Water	NA	NA	Canada	Saskatchewan	2020	Non O1/O139	NA	NA	5
PNCV000104	SAMN47817060	Clinical	Clinical	Homo sapiens	Tissue/wound	Extraintestinal	Canada	Saskatchewan	2020	Non O1/O139	NA	NA	3	CAD-1
PNCV000105	SAMN47817181	Clinical	Clinical	Homo sapiens	Ear	Extraintestinal	Canada	Alberta	2021	Non O1/O139	NA	NA	3	CAD-1
PNCV000106	SAMN47817182	Clinical	Clinical	Homo sapiens	Ear	Extraintestinal	Canada	Alberta	2021	Non O1/O139	NA	NA	3	CAD-1
PNCV000107	SAMN47817183	Clinical	Clinical	Homo sapiens	Ear	Extraintestinal	Canada	Alberta	2021	Non O1/O139	NA	NA	3	CAD-1
PNCV000108	SAMN47300411	Clinical	Clinical	Homo sapiens	Tissue/wound	Extraintestinal	Canada	Manitoba	2021	Non O1/O139	NA	NA	5
PNCV000109	SAMN47817184	Clinical	Clinical	Homo sapiens	Tissue/wound	Extraintestinal	Canada	Alberta	2021	Non O1/O139	NA	NA	2
PNCV000110	SAMN47817185	Clinical	Clinical	Homo sapiens	Stool	Gastrointestinal	Canada	Alberta	2021	Non O1/O139	NA	NA	5
PNCV000111	SAMN47817159	Clinical	Clinical	Homo sapiens	NA	Unknown	Canada	Nova Scotia	2021	Non O1/O139	NA	NA	5
PNCV000112	SAMN47817160	Clinical	Clinical	Homo sapiens	Blood	Extraintestinal	Canada	Nova Scotia	2021	Non O1/O139	NA	NA	5
PNCV000113	SAMN47817061	Clinical	Clinical	Homo sapiens	Stool	Gastrointestinal	Canada	Saskatchewan	2022	O1	NA	Ogawa	1	7PET
PNCV000114	SAMN47817091	Clinical	Clinical	Homo sapiens	Stool	Gastrointestinal	Canada	Quebec	2022	Non O1/O139	NA	NA	5
PNCV000115	SAMN47817092	Clinical	Clinical	Homo sapiens	Stool	Gastrointestinal	Canada	Quebec	2022	Non O1/O139	NA	NA	5
PNCV000116	SAMN47817093	Clinical	Clinical	Homo sapiens	Stool	Gastrointestinal	Canada	Quebec	2022	O1	El Tor	Inaba	1	7PET
PNCV000117	SAMN47300439	Clinical	Clinical	Homo sapiens	Stool	Gastrointestinal	Canada	Ontario	2022	O1	El Tor	Ogawa	1	7PET
PNCV000118	SAMN47300440	Clinical	Clinical	Homo sapiens	Stool	Gastrointestinal	Canada	Ontario	2022	Non O1/O139	NA	NA	4	CAD-5
PNCV000119	SAMN47300441	Clinical	Clinical	Homo sapiens	Stool	Gastrointestinal	Canada	Ontario	2022	O1	El Tor	Inaba	1	7PET
PNCV000120	SAMN47300442	Clinical	Clinical	Homo sapiens	Stool	Gastrointestinal	Canada	Ontario	2022	O1	NA	Ogawa	1	7PET
PNCV000121	SAMN47300443	Clinical	Clinical	Homo sapiens	Stool	Gastrointestinal	Canada	Ontario	2022	O1	El Tor	Ogawa	1	7PET
PNCV000122	SAMN47300444	Clinical	Clinical	Homo sapiens	Stool	Gastrointestinal	Canada	Ontario	2022	Non O1/O139	NA	NA	5
PNCV000123	SAMN47300445	Clinical	Clinical	Homo sapiens	Stool	Gastrointestinal	Canada	Ontario	2022	Non O1/O139	NA	NA	5
PNCV000124	SAMN47300446	Clinical	Clinical	Homo sapiens	Eye	Extraintestinal	Canada	Ontario	2022	Non O1/O139	NA	NA	5
PNCV000125	SAMN47817062	Clinical	Clinical	Homo sapiens	Urine	Extraintestinal	Canada	Saskatchewan	2022	Non O1/O139	NA	NA	5
PNCV000126	SAMN47303887	Clinical	Clinical	Homo sapiens	Ear	Extraintestinal	Canada	New Brunswick	2022	Non O1/O139	NA	NA	5
PNCV000127	SAMN47817094	Clinical	Clinical	Homo sapiens	Stool	Gastrointestinal	Canada	Quebec	2022	Non O1/O139	NA	NA	4
PNCV000128	SAMN47817095	Clinical	Clinical	Homo sapiens	Stool	Gastrointestinal	Canada	Quebec	2022	O139	NA	NA	5
PNCV000129	SAMN47817063	Clinical	Clinical	Homo sapiens	Stool	Gastrointestinal	Canada	Saskatchewan	2022	Non O1/O139	NA	NA	4
PNCV000130	SAMN47817186	Environmental	Animal	Fish	NA	NA	Canada	Alberta	2023	Non O1/O139	NA	NA	5
PNCV000131	SAMN47303888	Clinical	Clinical	Homo sapiens	Stool	Gastrointestinal	Canada	New Brunswick	2023	Non O1/O139	NA	NA	4
PNCV000132	SAMN47817096	Clinical	Clinical	Homo sapiens	Stool	Gastrointestinal	Canada	Quebec	2023	Non O1/O139	NA	NA	4
PNCV000133	SAMN47303889	Clinical	Clinical	Homo sapiens	Stool	Gastrointestinal	Canada	New Brunswick	2023	Non O1/O139	NA	NA	4
PNCV000134	SAMN47817097	Clinical	Clinical	Homo sapiens	Stool	Gastrointestinal	Canada	Quebec	2023	O1	NA	Ogawa	1	7PET
PNCV000135	SAMN47303890	Clinical	Clinical	Homo sapiens	Stool	Gastrointestinal	Canada	New Brunswick	2023	Non O1/O139	NA	NA	4
PNCV000136	SAMN47817098	Clinical	Clinical	Homo sapiens	Stool	Gastrointestinal	Canada	Quebec	2023	O1	NA	Ogawa	1	7PET
PNCV000137	SAMN47303891	Clinical	Clinical	Homo sapiens	Ear	Extraintestinal	Canada	New Brunswick	2023	Non O1/O139	NA	NA	5
PNCV000138	SAMN47817161	Clinical	Clinical	Homo sapiens	Stool	Gastrointestinal	Canada	Nova Scotia	2023	Non O1/O139	NA	NA	5
PNCV000139	SAMN47300447	Clinical	Clinical	Homo sapiens	Blood	Extraintestinal	Canada	Ontario	2023	Non O1/O139	NA	NA	5
PNCV000140	SAMN47300448	Clinical	Clinical	Homo sapiens	Blood	Extraintestinal	Canada	Ontario	2023	Non O1/O139	NA	NA	5
PNCV000141	SAMN47817187	Clinical	Clinical	Homo sapiens	Ear	Extraintestinal	Canada	Alberta	2023	Non O1/O139	NA	NA	3	CAD-1
PNCV000142	SAMN47300449	Clinical	Clinical	Homo sapiens	Stool	Gastrointestinal	Canada	Ontario	2023	Non O1/O139	NA	NA	4
PNCV000143	SAMN47817188	Clinical	Clinical	Homo sapiens	Stool	Gastrointestinal	Canada	Alberta	2023	Non O1/O139	NA	NA	4
PNCV000144	SAMN47300450	Clinical	Clinical	Homo sapiens	Stool	Gastrointestinal	Canada	Ontario	2023	Non O1/O139	NA	NA	5
PNCV000145	SAMN47817264	Clinical	Clinical	Homo sapiens	Stool	Gastrointestinal	Canada	British Columbia	2023	O1	NA	Ogawa	1	7PET
PNCV000146	SAMN47817265	Clinical	Clinical	Homo sapiens	Stool	Gastrointestinal	Canada	British Columbia	2023	Non O1/O139	NA	NA	4
PNCV000147	SAMN47817099	Clinical	Clinical	Homo sapiens	Tissue/wound	Extraintestinal	Canada	Quebec	2023	Non O1/O139	NA	NA	5
PNCV000148	SAMN47817100	Clinical	Clinical	Homo sapiens	Tissue/wound	Extraintestinal	Canada	Quebec	2023	Non O1/O139	NA	NA	2
PNCV000149	SAMN47817266	Clinical	Clinical	Homo sapiens	NA	Unknown	Canada	British Columbia	2002	Non O1/O139	NA	NA	4
PNCV000150	SAMN47817189	Clinical	Clinical	Homo sapiens	Stool	Gastrointestinal	Canada	Alberta	2002	Non O1/O139	NA	NA	4
PNCV000151	SAMN47817190	Clinical	Clinical	Homo sapiens	Stool	Gastrointestinal	Canada	Alberta	2002	Non O1/O139	NA	NA	2
PNCV000156	SAMN47817267	Clinical	Clinical	Homo sapiens	Ear	Extraintestinal	Canada	British Columbia	2002	Non O1/O139	NA	NA	5
PNCV000157	SAMN47300405	Clinical	Clinical	Homo sapiens	Urine	Extraintestinal	Canada	Manitoba	2002	Non O1/O139	NA	NA	5
PNCV000158	SAMN47859364	Environmental	Animal	Fish	NA	NA	Canada	Alberta	2002	Non O1/O139	NA	NA	5
PNCV000159	SAMN47859365	Environmental	Animal	Fish	NA	NA	Canada	Alberta	2002	Non O1/O139	NA	NA	3	CAD-1
PNCV000160	SAMN47859366	Environmental	Animal	Fish	NA	NA	Canada	Alberta	2002	Non O1/O139	NA	NA	3	CAD-1
PNCV000161	SAMN47859367	Environmental	Animal	Fish	NA	NA	Canada	Alberta	2002	Non O1/O139	NA	NA	3	CAD-1
PNCV000162	SAMN47817156	Clinical	Clinical	Homo sapiens	Stool	Gastrointestinal	Canada	Nova Scotia	2002	Non O1/O139	NA	NA	5
PNCV000163	SAMN47817268	Clinical	Clinical	Homo sapiens	Stool	Gastrointestinal	Canada	British Columbia	2002	Non O1/O139	NA	NA	4
PNCV000164	SAMN47817048	Clinical	Clinical	Homo sapiens	Ear	Extraintestinal	Canada	Saskatchewan	2002	Non O1/O139	NA	NA	5
PNCV000165	SAMN47817191	Clinical	Clinical	Homo sapiens	Stool	Gastrointestinal	Canada	Alberta	2002	Non O1/O139	NA	NA	5
PNCV000166	SAMN47817269	Clinical	Clinical	Homo sapiens	NA	Unknown	Canada	British Columbia	2003	Non O1/O139	NA	NA	4
PNCV000167	SAMN47817192	Clinical	Clinical	Homo sapiens	Ear	Extraintestinal	Canada	Alberta	2003	Non O1/O139	NA	NA	2
PNCV000168	SAMN47817270	Clinical	Clinical	Homo sapiens	NA	Unknown	Canada	British Columbia	2004	Non O1/O139	NA	NA	5
PNCV000169	SAMN47817049	Clinical	Clinical	Homo sapiens	Ear	Extraintestinal	Canada	Saskatchewan	2004	Non O1/O139	NA	NA	2
PNCV000170	SAMN47817271	Clinical	Clinical	Homo sapiens	NA	Unknown	Canada	British Columbia	2005	Non O1/O139	NA	NA	4
PNCV000171	SAMN47817272	Clinical	Clinical	Homo sapiens	NA	Unknown	Canada	British Columbia	2005	Non O1/O139	NA	NA	5
PNCV000172	SAMN47303868	Clinical	Clinical	Homo sapiens	Stool	Gastrointestinal	Canada	New Brunswick	2005	Non O1/O139	NA	NA	5
PNCV000173	SAMN47303869	Clinical	Clinical	Homo sapiens	Stool	Gastrointestinal	Canada	New Brunswick	2005	Non O1/O139	NA	NA	5
PNCV000174	SAMN47303870	Clinical	Clinical	Homo sapiens	Stool	Gastrointestinal	Canada	New Brunswick	2005	Non O1/O139	NA	NA	5
PNCV000175	SAMN47303871	Clinical	Clinical	Homo sapiens	Stool	Gastrointestinal	Canada	New Brunswick	2005	Non O1/O139	NA	NA	5
PNCV000176	SAMN47817273	Clinical	Clinical	Homo sapiens	NA	Unknown	Canada	British Columbia	2006	Non O1/O139	NA	NA	5
PNCV000177	SAMN47817274	Clinical	Clinical	Homo sapiens	NA	Unknown	Canada	British Columbia	2006	Non O1/O139	NA	NA	5
PNCV000178	SAMN47817275	Clinical	Clinical	Homo sapiens	NA	Unknown	Canada	British Columbia	2007	Non O1/O139	NA	NA	5
PNCV000179	SAMN47817276	Clinical	Clinical	Homo sapiens	NA	Unknown	Canada	British Columbia	2007	Non O1/O139	NA	NA	5
PNCV000180	SAMN47817277	Clinical	Clinical	Homo sapiens	NA	Unknown	Canada	British Columbia	2007	Non O1/O139	NA	NA	5
PNCV000181	SAMN47817278	Clinical	Clinical	Homo sapiens	NA	Unknown	Canada	British Columbia	2007	Non O1/O139	NA	NA	5
PNCV000182	SAMN47817279	Clinical	Clinical	Homo sapiens	Stool	Gastrointestinal	Canada	British Columbia	2007	Non O1/O139	NA	NA	5	A3
PNCV000183	SAMN47303872	Clinical	Clinical	Homo sapiens	Stool	Gastrointestinal	Canada	New Brunswick	2009	Non O1/O139	NA	NA	5	CAD-6
PNCV000184	SAMN47303873	Clinical	Clinical	Homo sapiens	Stool	Gastrointestinal	Canada	New Brunswick	2009	Non O1/O139	NA	NA	5	CAD-6
PNCV000185	SAMN47303874	Clinical	Clinical	Homo sapiens	Stool	Gastrointestinal	Canada	New Brunswick	2009	Non O1/O139	NA	NA	5
PNCV000186	SAMN47817193	Clinical	Clinical	Homo sapiens	Stool	Gastrointestinal	Canada	Alberta	2009	Non O1/O139	NA	NA	2
PNCV000187	SAMN47817194	Clinical	Clinical	Homo sapiens	Stool	Gastrointestinal	Canada	Alberta	2010	Non O1/O139	NA	NA	4	CAD-4
PNCV000188	SAMN47817195	Clinical	Clinical	Homo sapiens	Stool	Gastrointestinal	Canada	Alberta	2010	Non O1/O139	NA	NA	4	CAD-5
PNCV000189	SAMN47300454	Clinical	Clinical	Homo sapiens	Stool	Gastrointestinal	Canada	Prince Edward Island	2010	Non O1/O139	NA	NA	5
PNCV000190	SAMN47303875	Clinical	Clinical	Homo sapiens	Stool	Gastrointestinal	Canada	New Brunswick	2010	Non O1/O139	NA	NA	5
PNCV000191	SAMN47300406	Environmental	Animal	Canine	Urine	NA	Canada	Manitoba	2010	Non O1/O139	NA	NA	5
PNCV000192	SAMN47817196	Clinical	Clinical	Homo sapiens	Stool	Gastrointestinal	Canada	Alberta	2010	Non O1/O139	NA	NA	4
PNCV000193	SAMN47300434	Clinical	Clinical	Homo sapiens	Stool	Gastrointestinal	Canada	Ontario	2011	Non O1/O139	NA	NA	4	CAD-4
PNCV000194	SAMN47817280	Clinical	Clinical	Homo sapiens	Stool	Gastrointestinal	Canada	British Columbia	2011	Non O1/O139	NA	NA	4
PNCV000195	SAMN47300407	Clinical	Clinical	Homo sapiens	Blood	Extraintestinal	Canada	Manitoba	2011	Non O1/O139	NA	NA	5
PNCV000196	SAMN47817197	Clinical	Clinical	Homo sapiens	Stool	Gastrointestinal	Canada	Alberta	2011	Non O1/O139	NA	NA	4	CAD-5
PNCV000197	SAMN47300455	Environmental	Animal	Canine	Ear	NA	Canada	Prince Edward Island	2011	Non O1/O139	NA	NA	5
PNCV000198	SAMN47303876	Clinical	Clinical	Homo sapiens	Stool	Gastrointestinal	Canada	New Brunswick	2011	Non O1/O139	NA	NA	5	CAD-8
PNCV000199	SAMN47817281	Clinical	Clinical	Homo sapiens	Stool	Gastrointestinal	Canada	British Columbia	2011	Non O1/O139	NA	NA	5
PNCV000200	SAMN47817198	Clinical	Clinical	Homo sapiens	Stool	Gastrointestinal	Canada	Alberta	2012	Non O1/O139	NA	NA	5
PNCV000201	SAMN47817199	Clinical	Clinical	Homo sapiens	Stool	Gastrointestinal	Canada	Alberta	2012	Non O1/O139	NA	NA	5
PNCV000202	SAMN47300408	Clinical	Clinical	Homo sapiens	Tissue/wound	Extraintestinal	Canada	Manitoba	2012	Non O1/O139	NA	NA	5
PNCV000203	SAMN47817200	Clinical	Clinical	Homo sapiens	Stool	Gastrointestinal	Canada	Alberta	2012	Non O1/O139	NA	NA	5
PNCV000204	SAMN47300435	Clinical	Clinical	Homo sapiens	NA	Unknown	Canada	Ontario	2012	Non O1/O139	NA	NA	2
PNCV000205	SAMN47303877	Clinical	Clinical	Homo sapiens	Stool	Gastrointestinal	Canada	New Brunswick	2012	Non O1/O139	NA	NA	5
PNCV000206	SAMN47817201	Clinical	Clinical	Homo sapiens	Ear	Extraintestinal	Canada	Alberta	2018	Non O1/O139	NA	NA	5
PNCV000207	SAMN47817202	Clinical	Clinical	Homo sapiens	Stool	Gastrointestinal	Canada	Alberta	2018	Non O1/O139	NA	NA	4
PNCV000208	SAMN47817282	Clinical	Clinical	Homo sapiens	Stool	Gastrointestinal	Canada	British Columbia	2018	O1	NA	Ogawa	1	7PET
PNCV000209	SAMN47300409	Clinical	Clinical	Homo sapiens	Tissue/wound	Extraintestinal	Canada	Manitoba	2018	Non O1/O139	NA	NA	5
PNCV000210	SAMN47303882	Clinical	Clinical	Homo sapiens	Stool	Gastrointestinal	Canada	New Brunswick	2018	Non O1/O139	NA	NA	5	CAD-6
PNCV000211	SAMN47303883	Clinical	Clinical	Homo sapiens	Stool	Gastrointestinal	Canada	New Brunswick	2018	Non O1/O139	NA	NA	5
PNCV000212	SAMN47303884	Clinical	Clinical	Homo sapiens	Blood	Extraintestinal	Canada	New Brunswick	2018	Non O1/O139	NA	NA	5
PNCV000213	SAMN47817203	Clinical	Clinical	Homo sapiens	Stool	Gastrointestinal	Canada	Alberta	2018	Non O1/O139	NA	NA	5
PNCV000214	SAMN47817090	Clinical	Clinical	Homo sapiens	Blood	Extraintestinal	Canada	Quebec	2018	Non O1/O139	NA	NA	5
PNCV000215	SAMN47817204	Clinical	Clinical	Homo sapiens	Ear	Extraintestinal	Canada	Alberta	2018	Non O1/O139	NA	NA	3	CAD-1
PNCV000216	SAMN47817205	Clinical	Clinical	Homo sapiens	Stool	Gastrointestinal	Canada	Alberta	2018	Non O1/O139	NA	NA	5	A1
PNCV000217	SAMN47817283	Clinical	Clinical	Homo sapiens	Stool	Gastrointestinal	Canada	British Columbia	2020	Non O1/O139	NA	NA	5
PNCV000218	SAMN47817284	Clinical	Clinical	Homo sapiens	Stool	Gastrointestinal	Canada	British Columbia	2021	O1	NA	Ogawa	1	7PET
PNCV000219	SAMN47817285	Clinical	Clinical	Homo sapiens	Stool	Gastrointestinal	Canada	British Columbia	2023	Non O1/O139	NA	NA	5
PNCV000220	SAMN48121328	Environmental	NA	NA	NA	NA	Canada	NA	1998	Non O1/O139	NA	NA	5
PNCV000221	SAMN47300451	Clinical	Clinical	Homo sapiens	Stool	Gastrointestinal	Canada	Ontario	1998	Non O1/O139	NA	NA	5	CAD-8
PNCV000222	SAMN47817286	Clinical	Clinical	Homo sapiens	Stool	Gastrointestinal	Canada	British Columbia	1999	Non O1/O139	NA	NA	5
PNCV000223	SAMN47817206	Clinical	Clinical	Homo sapiens	Ear	Extraintestinal	Canada	Alberta	1999	Non O1/O139	NA	NA	2
RM-134-1	SAMN47202290	Environmental	Food	Mollusks	NA	NA	Canada	British Columbia	2018	Non O1/O139	NA	NA	5	CAD-3
RM-134-5	SAMN47202291	Environmental	Food	Mollusks	NA	NA	Canada	British Columbia	2018	Non O1/O139	NA	NA	5	CAD-3
RM-160-1	SAMN28767277	Environmental	Food	Mollusks	NA	NA	Canada	Alberta	2018	Non O1/O139	NA	NA	5	CAD-7
RM-160-2	SAMN47202292	Environmental	Food	Mollusks	NA	NA	Canada	Alberta	2018	Non O1/O139	NA	NA	5	CAD-7
RM-162-1	SAMN47202293	Environmental	Food	Mollusks	NA	NA	Canada	Alberta	2018	Non O1/O139	NA	NA	5	CAD-7
RM-162-4	SAMN47202294	Environmental	Food	Mollusks	NA	NA	Canada	Alberta	2018	Non O1/O139	NA	NA	5	CAD-7
RM-195-1	SAMN28767278	Environmental	Food	Mollusks	NA	NA	Canada	British Columbia	2018	Non O1/O139	NA	NA	5	CAD-3
RM-301-1	SAMN47202295	Environmental	Food	Mollusks	NA	NA	Canada	NA	2018	Non O1/O139	NA	NA	5	CAD-7
RM-353-1	SAMN47202296	Environmental	Food	Mollusks	NA	NA	Canada	Alberta	2019	Non O1/O139	NA	NA	5	CAD-3
